# Supplementary material for: Epidemiological, Phylogenetic, and Resistance Heterogeneity Among Acinetobacter baumannii in a Large U.S. Deep South Healthcare system
Source: Open Forum Infect Dis. 2024 Aug 10;11(9):ofae458. doi: 10.1093/ofid/ofae458 (PMC11370794; doi:10.1093/ofid/ofae458)
Supplement: ofae458_Supplementary_Data [file ofae458_supplementary_data.zip]

Archive with 12 entries (12 files):
- 2023EG_MDCI1_supfigstables_v240718jjc.doc
- 2023EG_UABMDCI_supmaterial_v6jjc.doc
- DataS1_UABisolatelist_updatedv2.xlsx
- DataS2_NCBIgenotypes.xlsx
- DataS3_UABepi_v2.xlsx
- DataS4_UABgenotypes.xlsx
- DataS5_AST_statistical_analysis.xlsx
- FigureS1_UABall_phylo_tree.png
- FigureS2_AST.png
- FigureS3_WU164sxt.png
- FigureS4_US_CC_arg.png
- FigureSuppData1.png
