# Supplementary material for: Epidemiological, Phylogenetic, and Resistance Heterogeneity Among Acinetobacter baumannii in a Large U.S. Deep South Healthcare system
Source: Open Forum Infect Dis. 2024 Aug 10;11(9):ofae458. doi: 10.1093/ofid/ofae458 (PMC11370794; doi:10.1093/ofid/ofae458)
Supplement: ofae458_Supplementary_Data [file ofae458_supplementary_data.zip › DataS1_UABisolatelist_updatedv2.xlsx]

## Sheet: Sheet1
Data S1: Demographic and microbiological metadata of UAB cohort isolates
											Susceptibility according to Microscan microbroth dilution test in clinical laboratory (per electronic medical record)										Zone of clearance per Kirby-Bauer test performed in research laboratory									Susceptibility according to Microscan microbroth dilution test in research laboratory (confirmatory retesting of atypical phenotypes)
																														SAM		FEP		CAZ		CIP		GM		LVX		SXT		TOB		IMI		MEM
Isolate Name	SRA Accession	Assembly Accession	BioSample Accession	BioProject Number	Anatomic source	Index isolate	Patient ID number	Hospital acquired	Isolation Date (M - YY)	CRAb	SAM	FEP	CAZ	CIP	GM	LVX	SXT	TOB	IPM	MEM	SAM	FEP	CAZ	MEM	IPM	SXT	CIP	GM	DOX	MIC	Susc	MIC	Susc	MIC	Susc	MIC	Susc	MIC	Susc	MIC	Susc	MIC	Susc	MIC	Susc	MIC	Susc	MIC	Susc
UAB_Ab050	SRR27172806	JAXORC000000000	SAMN36982095	PRJNA1005294	Respiratory	0	34	1	2022-04-01	0	s	s	s	s	R	s	s	s			24	19	20	22	28	20	23	22	25
UAB_Ab058	SRR27172804	JAXORI000000000	SAMN36982101	PRJNA1005294	Respiratory	0	34	1	2022-04-01	0	s	s	s	s	s	s	s	s			25	20	20	23	30	20	23	23	24
UAB_Ab091	SRR27172803	JAXORR000000000	SAMN36982110	PRJNA1005294	Respiratory	0	117	1	2022-06-01	0	s	s	s	s	s	s	s	s			23	23	20	24	27	20	28	29	25
UAB_Ab117	SRR27172801	JAXORY000000000	SAMN36982117	PRJNA1005294	Respiratory	0	117	1	2022-06-01	0	R	s	s	s	s	s	R	s			23	23	21	23	27	19	27	29	26
UAB_Ab014	SRR27172814	JAXOQG000000000	SAMN36982073	PRJNA1005294	Blood	0	8	0	2021-11-01	1	s	i	s	R	s	R	s	s	R	R	18	12	17	6	6	11	6	24	6
UAB_Ab018	SRR27172813	JAXOQI000000000	SAMN36982075	PRJNA1005294	Respiratory	0	7	1	2021-12-01	1	s	i	s	R	s	R	R	s	R		16	14	11	6	6	6	6	25	6
UAB_Ab030	SRR27172808	JAXOQS000000000	SAMN36982085	PRJNA1005294	Skin/MSK	0	4	1	2022-02-01	1	i	R	R	R	R	R	R	s	R		6	6	6	6	8	6	6	22	15
UAB_Ab031	SRR27172807	JAXOQT000000000	SAMN36982086	PRJNA1005294	Skin/MSK	0	4	1	2022-02-01	1	i	R	R	R	i	R	R	s	R		6	6	6	6	9	6	6	23	16
UAB_Ab052	SRR27172805	JAXORE000000000	SAMN36982097	PRJNA1005294	Blood	0	20	0	2022-04-01	1	i	R	R	R	R	R	R	R		R	6	6	6	6	6	6	6	22	14
UAB_Ab101	SRR27172802	JAXORT000000000	SAMN36982112	PRJNA1005294	Skin/MSK	0	4	0	2022-06-01	1	i	R	R	R	R	R	R	s	R		6	6	6	6	6	6	6	22	18
UAB_Ab210	SRR27172812	JAXOSZ000000000	SAMN36982144	PRJNA1005294	Respiratory	0	141	1	2022-09-01	1	R	R	R	R	R	R	R	R	s	R	6	6	6	6	7	6	6	9	6
UAB_Ab230	SRR27172811	JAXOTE000000000	SAMN36982149	PRJNA1005294	Respiratory	0	141	1	2022-09-01	1	R	R	R	R	R	R	R	R	R	R	6	6	6	6	6	6	6	9	6
UAB_Ab243	SRR25640176	JAXOTK000000000	SAMN36982155	PRJNA1005294	Respiratory	0	186	1	2022-10-01	1	i	R	s	R	R	R	R	i	R		6	10	18	6	11	6	6	13	17
UAB_Ab248	SRR25640174	JAXOTM000000000	SAMN36982157	PRJNA1005294	Respiratory	0	123	1	2022-10-01	1	R	R	s	R	R	R	R	R	R		6	9	20	6	10	6	6	11	6
UAB_Ab250	SRR27172810	JAXOTN000000000	SAMN36982158	PRJNA1005294	Respiratory	0	186	1	2022-10-01	1	i	R	s	R	R	R	R	i	R		6	11	19	6	12	6	6	14	18
UAB_Ab256	SRR27172809	JAXOTO000000000	SAMN36982159	PRJNA1005294	Respiratory	0	186	1	2022-11-01	1	R	R	s	R	R	R	R	R			6	10	18	6	11	6	6	13	18
UAB_Ab002	SRR25640247	JAXOQB000000000	SAMN36982068	PRJNA1005294	Skin/MSK	1	2	1	2021-11-01	0	s	s	s	s	s	s	s	s			25	24	24	24	29	19	24	31	19
UAB_Ab015	SRR25640202	JAXOQH000000000	SAMN36982074	PRJNA1005294	Urine	1	11	1	2021-12-01	0	s	s	s	s	s	s	s	s			25	24	23	23	29	19	28	29	27
UAB_Ab021	SRR25640180	JAXOQK000000000	SAMN36982077	PRJNA1005294	Respiratory	1	12	1	2021-12-01	0	i	R	R	R	s	R	R	s		s	21	13	6	18	25	6	6	26	6
UAB_Ab024	SRR25640169	JAXOQM000000000	SAMN36982079	PRJNA1005294	Urine	1	19	1	2021-12-01	0	s	s	s	s	s	s	s	s			23	26	23	28	30	24	32	31	30
UAB_Ab028	SRR25640242	JAXOQQ000000000	SAMN36982083	PRJNA1005294	Respiratory	1	23	0	2022-01-01	0	s	R	R	R	i	R	R	s		s	21	14	9	16	22	6	6	24	6
UAB_Ab029	SRR25640241	JAXOQR000000000	SAMN36982084	PRJNA1005294	Blood	1	24	0	2022-01-01	0	s	s	s	s	s	s	s	s			25	22	20	22	27	19	25	29	18
UAB_Ab036	SRR25640239	JAXOQV000000000	SAMN36982088	PRJNA1005294	Blood	1	28	0	2022-02-01	0	s	s	s	s	s	s	R	s			26	22	19	22	25	6	26	27	14
UAB_Ab037	SRR25640238	JAXOQW000000000	SAMN36982089	PRJNA1005294	Urine	1	25	0	2022-02-01	0	s	s	s	s	s	s	s	s			21	23	20	23	26	19	26	28	24
UAB_Ab038	SRR25640237	JAXOQX000000000	SAMN36982090	PRJNA1005294	Blood	1	31	1	2022-03-01	0	s	s	s	i	R	s	s	s			22	14	17	17	25	16	19	20	12
UAB_Ab041	SRR25640236	JAXOQY000000000	SAMN36982091	PRJNA1005294	Respiratory	1	34	1	2022-03-01	0	s	s	s	s	s	s	s	s			25	25	22	24	30	20	27	29	26
UAB_Ab044	SRR25640234	JAXOQZ000000000	SAMN36982092	PRJNA1005294	Respiratory	1	37	1	2022-03-01	0	s	s	s	s	s	s	s	s			25	23	22	25	29	22	27	29	27
UAB_Ab045	SRR25640233	JAXORA000000000	SAMN36982093	PRJNA1005294	Respiratory	1	38	1	2022-04-01	0	s	s	s	s	s	s	s	s			26	23	20	25	28	20	25	26	26
UAB_Ab049	SRR25640232	JAXORB000000000	SAMN36982094	PRJNA1005294	Urine	1	41	0	2022-04-01	0											24	22	20	25	27	20	26	28	25
UAB_Ab051	SRR25640231	JAXORD000000000	SAMN36982096	PRJNA1005294	Respiratory	1	42	0	2022-04-01	0	s	s	s	s	s	s	s	s			25	22	20	23	28	19	27	29	26
UAB_Ab053	SRR25640230	JAXORF000000000	SAMN36982098	PRJNA1005294	Other	1	43	1	2022-04-01	0	s	s	s	s	s	s	s	s			26	24	21	24	22	26	28	29	26
UAB_Ab060	SRR25640227	JAXORJ000000000	SAMN36982102	PRJNA1005294	Urine	1	48	0	2022-04-01	0	s	s	s	R	s	R	R	s			22	19	17	20	28	6	6	29	14
UAB_Ab061	SRR25640226	JAXORK000000000	SAMN36982103	PRJNA1005294	Blood	1	49	0	2022-04-01	0	s	s	s	s	s	s	s	s			26	23	22	28	24	20	25	28	25
UAB_Ab068	SRR25640225	JAXORL000000000	SAMN36982104	PRJNA1005294	Respiratory	1	53	1	2022-05-01	0	s	s	s	s	s	s	s	s			23	23	20	24	28	21	27	29	27
UAB_Ab079	SRR25640222	JAXORN000000000	SAMN36982106	PRJNA1005294	Blood	1	160	0	2022-05-01	0	s	s	s	s	s	s	s	s			30	27	25	27	29	22	29	31	28
UAB_Ab082	SRR25640221	JAXORO000000000	SAMN36982107	PRJNA1005294	Respiratory	1	158	1	2022-06-01	0	s	s	s	s	s	s	s	s			26	25	23	26	28	20	28	31	26
UAB_Ab084	SRR25640220	JAXORP000000000	SAMN36982108	PRJNA1005294	Respiratory	1	156	1	2022-06-01	0	s	s	s	s	s	s	s	s			24	23	20	23	28	21	27	28	26
UAB_Ab090	SRR25640219	JAXORQ000000000	SAMN36982109	PRJNA1005294	Skin/MSK	1	138	0	2022-06-01	0	R	s	R	s	s	s	s	s			25	24	21	23	27	26	27	27	28
UAB_Ab103	SRR25640217	JAXORU000000000	SAMN36982113	PRJNA1005294	Respiratory	1	117	1	2022-06-01	0	s	s	s	s	s	s	s	s			23	22	20	24	27	19	27	27	28
UAB_Ab105	SRR25640215	JAXORW000000000	SAMN36982115	PRJNA1005294	Skin/MSK	1	159	0	2022-06-01	0	s	s	s	s	s	s	s	s			24	20	18	20	29	12	23	25	23
UAB_Ab113	SRR25640214	JAXORX000000000	SAMN36982116	PRJNA1005294	Skin/MSK	1	74	1	2022-06-01	0	s	s	s	i	s	s	s	s			23	21	19	19	29	12	23	29	23
UAB_Ab121	SRR25640211	JAXOSA000000000	SAMN36982119	PRJNA1005294	Urine	1	118	0	2022-06-01	0	s	i	s	s	R	s	s	i			25	13	19	21	25	20	22	21	22
UAB_Ab125	SRR25640210	JAXOSB000000000	SAMN36982120	PRJNA1005294	Urine	1	107	0	2022-06-01	0	s	s	s	s	s	s	s	s			25	23	21	23	27	20	28	28	25
UAB_Ab140	SRR25640209	JAXOSC000000000	SAMN36982121	PRJNA1005294	Blood	1	131	0	2022-07-01	0	s	s	s	s	s	s	R	s		s	26	24	21	25	29	6	27	29	27
UAB_Ab148	SRR25640208	JAXOSD000000000	SAMN36982122	PRJNA1005294	Respiratory	1	172	1	2022-07-01	0	s	s	s	s	s	s	s	s			24	23	20	22	28	6	28	30	14
UAB_Ab158	SRR25640207	JAXOSE000000000	SAMN36982123	PRJNA1005294	Skin/MSK	1	175	1	2022-07-01	0	s	s	s	s	s	s	s	s			23	24	21	24	29	21	27	28	25
UAB_Ab159	SRR25640206	JAXOSF000000000	SAMN36982124	PRJNA1005294	Skin/MSK	1	152	0	2022-07-01	0	s	s	s	R	s	s	s	s			23	23	21	24	27	22	18	29	28
UAB_Ab160	SRR25640205	JAXOSG000000000	SAMN36982125	PRJNA1005294	Urine	1	144	0	2022-07-01	0	s	s	s	s	s	s	s	s			27	25	22	22	28	21	25	30	27
UAB_Ab162	SRR25640204	JAXOSH000000000	SAMN36982126	PRJNA1005294	Urine	1	96	0	2022-07-01	0	s	s	s	s	s	s	s	s			23	20	19	20	29	17	23	29	24
UAB_Ab177	SRR25640200	JAXOSM000000000	SAMN36982131	PRJNA1005294	Skin/MSK	1	85	0	2022-07-01	0	s	s	s	s	s	s	s	s			26	23	20	23	29	20	26	29	27
UAB_Ab178	SRR25640199	JAXOSN000000000	SAMN36982132	PRJNA1005294	Skin/MSK	1	116	1	2022-07-01	0	s	R	s	i	R	s	s	s			25	13	17	20	28	16	19	21	20
UAB_Ab179	SRR25640198	JAXOSO000000000	SAMN36982133	PRJNA1005294	Skin/MSK	1	179	1	2022-07-01	0	s	s	s	s	s	s	s	s			25	25	22	25	28	26	27	29	27
UAB_Ab183	SRR25640197	JAXOSP000000000	SAMN36982134	PRJNA1005294	Respiratory	1	178	1	2022-07-01	0	s	s	s	s	s	s	s	s			28	26	25	25	29	20	26	28	27
UAB_Ab188	SRR25640195	JAXOSR000000000	SAMN36982136	PRJNA1005294	Skin/MSK	1	151	0	2022-08-01	0	s	s	s	s	s	s	s	s			24	23	20	24	28	21	27	27	27
UAB_Ab190	SRR25640194	JAXOSS000000000	SAMN36982137	PRJNA1005294	Urine	1	103	0	2022-08-01	0	s	s	s	s	s	s	s	s			24	22	20	23	28	20	26	28	26
UAB_Ab191	SRR25640193	JAXOST000000000	SAMN36982138	PRJNA1005294	Respiratory	1	180	1	2022-08-01	0	s	s	s	s	s	s	s	s			25	23	22	23	29	21	27	27	25
UAB_Ab195	SRR25640192	JAXOSU000000000	SAMN36982139	PRJNA1005294	Urine	1	76	0	2022-08-01	0	s	s	s	s	s	s	s	s			25	23	20	24	30	16	26	28	28
UAB_Ab196	SRR25640190	JAXOSV000000000	SAMN36982140	PRJNA1005294	Skin/MSK	1	124	0	2022-08-01	0	s	s	s	s	s	s	s	s			26	26	23	23	31	23	27	30	30
UAB_Ab197	SRR25640189	JAXOSW000000000	SAMN36982141	PRJNA1005294	Respiratory	1	182	1	2022-08-01	0	s	s	s	s	s	s	s	s			26	26	23	26	31	20	27	30	27
UAB_Ab225	SRR25640184	JAXOTC000000000	SAMN36982147	PRJNA1005294	Skin/MSK	1	122	0	2022-10-01	0	s	s	s	s	s	s	s	s			25	21	19	22	28	11	26	28	26
UAB_Ab231	SRR25640182	JAXOTF000000000	SAMN36982150	PRJNA1005294	Skin/MSK	1	93	1	2022-10-01	0	s	R	R	R	s	R	s	s		s	23	17	16	19	26	15	6	25	18
UAB_Ab232	SRR25640181	JAXOTG000000000	SAMN36982151	PRJNA1005294	Skin/MSK	1	98	0	2022-10-01	0	s	s	s	s	s	s	s	s			26	24	20	24	28	23	27	29	25
UAB_Ab233	SRR25640179	JAXOTH000000000	SAMN36982152	PRJNA1005294	Blood	1	187	1	2022-10-01	0	s	s	s	s	s	s	s	s			26	25	22	25	31	19	28	30	28
UAB_Ab003	SRR25640246	JAXOQC000000000	SAMN36982069	PRJNA1005294	Respiratory	1	14	1	2021-12-01	1	s	R	s	R	s	R	s	s	R		23	19	11	6	6	6	28	25	6	<=4/2	s	8	s	<=1	s	>2	R	4	s	>4	R	2/38	s	<=2	s	>8	R	>8	R
UAB_Ab008	SRR25640235	JAXOQD000000000	SAMN36982070	PRJNA1005294	Urine	1	4	0	2021-11-01	1	i	R	s	R	s	R	s	s	R		13	13	21	7	8	21	6	30	17
UAB_Ab012	SRR25640224	JAXOQE000000000	SAMN36982071	PRJNA1005294	Respiratory	1	7	1	2021-11-01	1	s	i	s	R	s	R	s	s	R		19	10	18	6	6	6	6	24	6	<=4/2	s	16	i	4	s	>2	R	4	s	>4	R	1/19	s	<=2	s	>8	R	>8	R
UAB_Ab013	SRR25640213	JAXOQF000000000	SAMN36982072	PRJNA1005294	Blood	1	8	1	2021-11-01	1	s	i	s	R	s	R	s	s	R	R	19	13	18	6	6	6	6	24	6	<=4/2	s	16	i	4	s	>2	R	4	s	>4	R	2/38	s	<=2	s	>8	R	>8	R
UAB_Ab019	SRR25640191	JAXOQJ000000000	SAMN36982076	PRJNA1005294	Urine	1	4	0	2021-12-01	1	i	R	R	R	R	R	R	s	R	R	6	6	6	6	6	6	6	24	17	16/8	i	>16	R	>16	R	>2	R	8	i	>4	R	>2/38	R	<=2	s	>8	R	>8	R
UAB_Ab022	SRR25640170	JAXOQL000000000	SAMN36982078	PRJNA1005294	Skin/MSK	1	18	0	2021-12-01	1	i	R	s	R	R	R	s	s	R		13	10	19	6	14	20	6	25	15
UAB_Ab025	SRR25640245	JAXOQN000000000	SAMN36982080	PRJNA1005294	Skin/MSK	1	20	1	2021-12-01	1	i	R	R	R	R	R	R	s		R	6	6	6	6	6	6	6	24	18	16/8	i	>16	R	>16	R	>2	R	8	i	>4	R	>2/38	R	<=2	s	>8	R	>8	R
UAB_Ab026	SRR25640244	JAXOQO000000000	SAMN36982081	PRJNA1005294	Skin/MSK	1	21	1	2021-12-01	1	R	R	R	R	R	R	R	R	R	R	6	6	7	6	6	6	6	10	6
UAB_Ab032	SRR25640240	JAXOQU000000000	SAMN36982087	PRJNA1005294	Blood	1	27	0	2022-02-01	1	i	R	R	R	R	R	R	s	R	R	6	6	6	6	9	6	6	22	17	16/8	i	>16	R	>16	R	>2	R	8	i	>4	R	>2/38	R	4	s	>8	R	>8	R
UAB_Ab055	SRR25640229	JAXORG000000000	SAMN36982099	PRJNA1005294	Blood	1	45	0	2022-04-01	1	s	R	s	R	s	R	s	s	R		15	10	16	6	6	17	6	23	6	16/8	i	>16	R	8	s	>2	R	4	s	>4	R	<=0.5/9.5	s	8	i	>8	R	>8	R
UAB_Ab057	SRR25640228	JAXORH000000000	SAMN36982100	PRJNA1005294	Skin/MSK	1	47	0	2022-04-01	1	s	R	s	R	s	R	R	s	R		14	12	17	9	13	6	6	28	15
UAB_Ab076	SRR25640223	JAXORM000000000	SAMN36982105	PRJNA1005294	Urine	1	36	0	2022-05-01	1	R	R	R	R	i	R	R	s	R	R	16	6	6	6	8	6	6	25	20	>16/8	R	>16	R	>16	R	>2	R	4	s	>4	R	>2/38	R	<=2	s	>8	R	>8	R
UAB_Ab096	SRR25640218	JAXORS000000000	SAMN36982111	PRJNA1005294	Respiratory	1	153	0	2022-06-01	1	s	R	R	R	R	R	R	s	R		6	6	6	6	6	6	6	23	12	16/8	i	>16	R	>16	R	>2	R	8	i	>4	R	>2/38	R	<=2	s	>8	R	>8	R
UAB_Ab104	SRR25640216	JAXORV000000000	SAMN36982114	PRJNA1005294	Skin/MSK	1	90	1	2022-06-01	1	i	R	s	R	R	R	R	s	R		13	11	18	6	11	6	6	13	14
UAB_Ab119	SRR25640212	JAXORZ000000000	SAMN36982118	PRJNA1005294	Skin/MSK	1	81	0	2022-06-01	1	i	R	s	R	R	R	s	i	R		12	9	17	6	18	22	6	22	15
UAB_Ab176	SRR25640201	JAXOSL000000000	SAMN36982130	PRJNA1005294	Respiratory	1	172	0	2022-07-01	1	i	R	R	R	s	R	R	s	R	R	10	12	9	6	8	6	6	30	8
UAB_Ab187	SRR25640196	JAXOSQ000000000	SAMN36982135	PRJNA1005294	Respiratory	1	69	0	2022-08-01	1	s	R	s	R	R	R	s	s	R		8	9	7	8	10	6	6	21	6
UAB_Ab206	SRR25640188	JAXOSX000000000	SAMN36982142	PRJNA1005294	Respiratory	1	141	1	2022-09-01	1	R	R	R	R	R	R	R	R	R		6	6	6	6	6	6	6	9	6
UAB_Ab209	SRR25640187	JAXOSY000000000	SAMN36982143	PRJNA1005294	Skin/MSK	1	46	0	2022-09-01	1	R	R	R	R	R	R	R	R	R		6	6	6	6	6	6	6	9	6
UAB_Ab217	SRR25640186	JAXOTA000000000	SAMN36982145	PRJNA1005294	Respiratory	1	141	1	2022-09-01	1	i	R	R	R	i	R	R	s	R	R	6	6	6	6	6	6	6	22	6
UAB_Ab218	SRR25640185	JAXOTB000000000	SAMN36982146	PRJNA1005294	Skin/MSK	1	139	1	2022-09-01	1	i	S	R	R	R	R	R	i	s		6	6	6	6	6	6	6	21	6	>16/8	R	>16	R	>16	R	>2	R	8	i	>4	R	>2/38	R	<=2	s	>8	R	>8	R
UAB_Ab227	SRR25640183	JAXOTD000000000	SAMN36982148	PRJNA1005294	Respiratory	1	123	1	2022-10-01	1	s	R	s	R	R	R	R	R	R		16	6	19	13	6	6	13	14	17
UAB_Ab235	SRR25640178	JAXOTI000000000	SAMN36982153	PRJNA1005294	Respiratory	1	186	1	2022-10-01	1	R	R	s	R	R	R	R	R	R		6	6	19	8	11	6	6	14	17
UAB_Ab236	SRR25640177	JAXOTJ000000000	SAMN36982154	PRJNA1005294	Respiratory	1	123	1	2022-10-01	1	i	R	s	R	R	R	R	i	R		6	9	18	6	10	6	6	13	6
UAB_Ab245	SRR25640175	JAXOTL000000000	SAMN36982156	PRJNA1005294	Blood	1	114	0	2022-10-01	1	s	i	s	R	R	R	R	R	R		13	12	20	6	14	6	6	14	18
UAB_Ab260	SRR25640173	JAXOTP000000000	SAMN36982160	PRJNA1005294	Skin/MSK	1	134	0	2022-11-01	1	s	i		R	i	s	s	s			26	15	18	6	9	18	10	23	17	<=4/2	s	16	i	8	s	>2	R	8	i	2	s	<=0.5/9.5	s	4	s	>8	R	>8	R
*SST/MSK, skin, soft tissue, and musculoskeletal
**For index isolate and and hospital acquired data, 0 = no and 1 = yes.
***Minimum inhibitory concentration data was determined with microbroth dilutions and was acquired from the electronic medical record. If the resistance data was not reported, the cell is left blank.
****R = resistant, i = intermediate, and s = susceptible.
*****CAZ, ceftazidime; CIP, ciprofloxacin; DOX, doxycycline; FEP, cefepime; GM, gentamicin; IPM, imipenem; MEM, meropenem; SAM, ampicillin-sulbactam; SXT, trimethoprim-sulfamethaxazole
