# Supplementary material for: Epidemiological, Phylogenetic, and Resistance Heterogeneity Among Acinetobacter baumannii in a Large U.S. Deep South Healthcare system
Source: Open Forum Infect Dis. 2024 Aug 10;11(9):ofae458. doi: 10.1093/ofid/ofae458 (PMC11370794; doi:10.1093/ofid/ofae458)
Supplement: ofae458_Supplementary_Data [file ofae458_supplementary_data.zip › DataS2_NCBIgenotypes.xlsx]

## Sheet: Sheet1
Data S2 - Genome sequences from prior studies used for global analysis
SRA	Biosample	Reference	US region	Location	Year collected	CG	Pasteur MLST	aac(3)-Ia	aac(3)-IId	aac(3)-IIe	aac(6')-Ip	aac(6')-Ian	aac(6')-Ib	aac(6')-Ib'	aac(6')-Ib3	aacA16	aadA1	aadA2	aadA5	ADC-11	ADC-115	ADC-144	ADC-154	ADC-162	ADC-163	ADC-170	ADC-172	ADC-173	ADC-182	ADC-212	ADC-213	ADC-214	ADC-215	ADC-216	ADC-217	ADC-218	ADC-219	ADC-222	ADC-223	ADC-224	ADC-225	ADC-226	ADC-227	ADC-228	ADC-229	ADC-230	ADC-231	ADC-232	ADC-233
SRR10005209	SAMN12610384		Northeast	Massachusetts	2018	108	108	0	0	1	0	1	0	0	0	0	0	0	0	0	0	0	0	0	0	0	0	0	0	0	0	0	0	0	0	0	0	0	0	0	0	0	0	0	0	0	0	0	0
SRR1008859	SAMN02371035	Adams	Mid-Atlantic	Maryland	2011	2	2	0	0	0	0	0	0	0	0	0	0	0	0	0	0	0	0	0	0	0	0	0	0	0	0	0	0	0	0	0	0	0	0	0	0	0	0	0	0	0	0	0	0
SRR1008878	SAMN02371049	Adams	Mid-Atlantic	Maryland	2011	2	2	1	0	0	0	0	0	0	0	1	0	0	0	0	0	0	0	0	0	0	1	0	0	0	0	0	0	0	0	0	0	0	0	0	0	0	0	0	0	0	0	0	0
SRR1015231	SAMN02380497	Adams	Mid-Atlantic	Maryland	2012	2	2	1	0	0	0	0	0	0	0	0	1	0	0	0	0	0	0	0	0	0	0	0	0	0	0	0	0	0	0	0	0	0	0	0	0	0	0	0	0	0	0	0	0
SRR1015239	SAMN02380502	Adams	Mid-Atlantic	Maryland	2011	2	2	1	0	0	0	0	0	0	0	0	1	0	0	0	0	0	0	0	0	0	0	0	0	0	0	0	0	0	0	0	0	0	0	0	0	0	0	0	0	0	0	0	0
SRR1015250	SAMN02380507	Adams	Mid-Atlantic	Maryland	2011	2	2	0	0	0	0	0	0	0	0	0	0	0	0	0	0	0	0	0	0	0	0	0	0	0	0	0	0	0	0	0	0	0	0	0	0	0	0	0	0	0	0	0	0
SRR1015275	SAMN02380516	Adams	Mid-Atlantic	Maryland	2012	2	2	0	0	0	0	0	0	0	0	0	0	0	0	0	0	0	0	0	0	0	0	0	0	0	0	0	0	0	0	0	0	0	0	0	0	0	0	0	0	0	0	0	0
SRR1015288	SAMN02380523	Adams	Mid-Atlantic	Maryland	2011	2	2	0	0	0	0	0	0	0	0	0	0	0	0	0	0	0	0	0	0	0	0	0	0	0	0	0	0	0	0	0	0	0	0	0	0	0	0	0	0	0	0	0	0
SRR1015296	SAMN02380527	Adams	Mid-Atlantic	Maryland	2011	2	2	0	0	0	0	0	0	0	0	0	0	0	0	0	0	0	0	0	0	0	0	0	0	0	0	0	0	0	0	0	0	0	0	0	0	0	0	0	0	0	0	0	0
SRR1015299	SAMN02380528	Adams	Mid-Atlantic	Maryland	2012	2	2	1	0	0	0	0	0	0	0	0	1	0	0	0	0	0	0	0	0	0	0	0	0	0	0	0	0	0	0	0	0	0	0	0	0	0	0	0	0	0	0	0	0
SRR10173076	SAMN05238628	Adams	Midwest	Cleveland, OH	2015	Other	NT
SRR10173077	SAMN05238697	Adams	Midwest	Cleveland, OH	2015	Other	NT
SRR10173078	SAMN05238571	Adams	Midwest	Cleveland, OH	2015	Other	NT
SRR10173103	SAMN05238672	Adams	Midwest	Cleveland, OH	2015	Other	NT
SRR1019246	SAMN02384929	Adams	Mid-Atlantic	Maryland	2012	2	2	0	0	0	0	0	0	0	0	0	0	0	0	0	0	0	0	0	0	0	0	0	0	0	0	0	0	0	0	0	0	0	0	0	0	0	0	0	0	0	0	0	0
SRR1019251	SAMN02385027	Adams	Mid-Atlantic	Maryland	2012	2	2	0	0	0	0	0	0	0	0	0	0	0	0	0	0	0	0	0	0	0	0	0	0	0	0	0	0	0	0	0	0	0	0	0	0	0	0	0	0	0	0	0	0
SRR1019287	SAMN02385045	Adams	Mid-Atlantic	Maryland	2012	2	2	1	0	0	0	0	0	0	0	0	1	0	0	0	0	0	0	0	0	0	0	0	0	0	0	0	0	0	0	0	0	0	0	0	0	0	0	0	0	0	0	0	0
SRR1019288	SAMN02385046	Adams	Mid-Atlantic	Maryland	2012	2	2	0	0	0	0	0	0	0	0	0	0	0	0	0	0	0	0	0	0	0	0	0	0	0	0	0	0	0	0	0	0	0	0	0	0	0	0	0	0	0	0	0	0
SRR1030401	SAMN02404481	Adams	Mid-Atlantic	Maryland	2011	2	2	1	0	0	0	0	0	0	0	0	1	0	0	0	0	0	0	0	0	0	0	0	0	0	0	0	0	0	0	0	0	0	0	0	0	0	0	0	0	0	0	0	0
SRR1030402	SAMN02404482	Adams	Mid-Atlantic	Maryland	2011	2	2	1	0	0	0	0	0	0	0	0	1	0	0	0	0	0	0	0	0	0	0	0	0	0	0	0	0	0	0	0	0	0	0	0	0	0	0	0	0	0	0	0	0
SRR1030410	SAMN02404489	Adams	Mid-Atlantic	Maryland	2011	2	2	1	0	0	0	0	0	0	0	0	1	0	0	0	0	0	0	0	0	0	0	0	0	0	0	0	0	0	0	0	0	0	0	0	0	0	0	0	0	0	0	0	0
SRR1030412	SAMN02404491	Adams	Mid-Atlantic	Maryland	2011	2	2	1	0	0	0	0	0	0	0	0	1	0	0	0	0	0	0	0	0	0	0	0	0	0	0	0	0	0	0	0	0	0	0	0	0	0	0	0	0	0	0	0	0
SRR1030413	SAMN02404492	Adams	Mid-Atlantic	Maryland	2011	2	195	1	0	0	0	0	0	0	0	0	1	0	0	0	0	0	0	0	0	0	0	0	0	0	0	0	0	0	0	0	0	0	0	0	0	0	0	0	0	0	0	0	0
SRR1030419	SAMN02404494	Adams	Mid-Atlantic	Maryland	2011	2	2	0	0	0	0	0	0	0	0	0	0	0	0	0	0	0	0	0	0	0	0	0	0	0	0	0	0	0	0	0	0	0	0	0	0	0	0	0	0	0	0	0	0
SRR1030456	SAMN02404523	Adams	Mid-Atlantic	Maryland	2012	2	2	0	0	0	0	0	0	0	0	0	0	0	0	0	0	0	0	0	0	0	0	0	0	0	0	0	0	0	0	0	0	0	0	0	0	0	0	0	0	0	0	0	0
SRR1030457	SAMN02404524	Adams	Mid-Atlantic	Maryland	2012	2	2	0	0	0	0	0	0	0	0	1	0	0	0	0	0	0	0	0	0	0	0	0	0	0	0	0	0	0	0	0	0	0	0	0	0	0	0	0	0	0	0	0	0
SRR1030458	SAMN02404525	Adams	Mid-Atlantic	Maryland	2012	2	2	0	0	0	0	0	0	0	0	1	0	0	0	0	0	0	0	0	0	0	0	0	0	0	0	0	0	0	0	0	0	0	0	0	0	0	0	0	0	0	0	0	0
SRR1030468	SAMN02404531	Adams	Mid-Atlantic	Maryland	2011	2	2	1	0	0	0	0	0	0	0	0	1	0	0	0	0	0	0	0	0	0	0	0	0	0	0	0	0	0	0	0	0	0	0	0	0	0	0	0	0	0	0	0	0
SRR1030476	SAMN02404537	Adams	Mid-Atlantic	Maryland	2012	2	2	0	0	0	0	0	0	0	0	0	0	0	0	0	0	0	0	0	0	0	0	0	0	0	0	0	0	0	0	0	0	0	0	0	0	0	0	0	0	0	0	0	0
SRR1030481	SAMN02404541	Adams	Mid-Atlantic	Maryland	2011	2	2	0	0	0	0	0	0	0	0	0	0	0	0	0	0	0	0	0	0	0	0	0	0	0	0	0	0	0	0	0	0	0	0	0	0	0	0	0	0	0	0	0	0
SRR1030484	SAMN02404543	Adams	Mid-Atlantic	Maryland	2011	2	2	1	0	0	0	0	0	0	0	0	1	0	0	0	0	0	0	0	0	0	0	1	0	0	0	0	0	0	0	0	0	0	0	0	0	0	0	0	0	0	0	0	0
SRR1030486	SAMN02404545	Adams	Mid-Atlantic	Maryland	2011	2	2	1	0	0	0	0	0	0	0	0	1	0	0	0	0	0	0	0	0	0	0	0	0	0	0	0	0	0	0	0	0	0	0	0	0	0	0	0	0	0	0	0	0
SRR1030488	SAMN02404546	Adams	Mid-Atlantic	Maryland	2011	2	2	0	0	0	0	0	0	0	0	0	0	0	0	0	0	0	0	0	0	0	0	0	0	0	0	0	0	0	0	0	0	0	0	0	0	0	0	0	0	0	0	0	0
SRR1033701	SAMN02415044	Adams	Mid-Atlantic	Maryland	2011	2	2	1	0	1	0	0	0	0	0	0	1	0	0	0	0	0	0	0	0	0	0	0	0	0	0	0	0	0	0	0	0	0	0	0	0	0	0	0	0	0	0	0	0
SRR1033702	SAMN02415045	Adams	Mid-Atlantic	Maryland	2011	2	2	0	0	0	0	0	0	0	0	0	0	0	0	0	0	0	0	0	0	0	0	0	0	0	0	0	0	0	0	0	0	0	0	0	0	0	0	0	0	0	0	0	0
SRR1033704	SAMN02415047	Adams	Mid-Atlantic	Maryland	2011	2	2	0	0	0	0	0	0	0	0	0	0	0	0	0	0	0	0	0	0	0	0	0	0	0	0	0	0	0	0	0	0	0	0	0	0	0	0	0	0	0	0	0	0
SRR1033707	SAMN02415050	Adams	Mid-Atlantic	Maryland	2011	2	2	0	0	0	0	0	0	0	0	0	0	0	0	0	0	0	0	0	0	0	0	0	0	0	0	0	0	0	0	0	0	0	0	0	0	0	0	0	0	0	0	0	0
SRR1033711	SAMN02415054	Adams	Mid-Atlantic	Maryland	2011	2	2	1	0	1	0	0	0	0	0	0	1	0	0	0	0	0	0	0	0	0	0	0	0	0	0	0	0	0	0	0	0	0	0	0	0	0	0	0	0	0	0	0	0
SRR1033712	SAMN02415055	Adams	Mid-Atlantic	Maryland	2012	2	2	1	0	0	0	0	0	0	0	0	1	0	0	0	0	0	0	0	0	0	0	0	0	0	0	0	0	0	0	0	0	0	0	0	0	0	0	0	0	0	0	0	0
SRR1033717	SAMN02415060	Adams	Mid-Atlantic	Maryland	2011	2	2	1	0	1	0	0	0	0	0	0	1	0	0	0	0	0	0	0	0	0	0	0	0	0	0	0	0	0	0	0	0	0	0	0	0	0	0	0	0	0	0	0	0
SRR1033719	SAMN02415062	Adams	Mid-Atlantic	Maryland	2012	2	2	1	0	0	0	0	0	0	0	0	1	0	0	0	0	0	0	0	0	0	0	0	0	0	0	0	0	0	0	0	0	0	0	0	0	0	0	0	0	0	0	0	0
SRR1033723	SAMN02415066	Adams	Mid-Atlantic	Maryland	2012	2	2	0	0	0	0	0	0	0	0	0	0	0	0	0	0	0	0	0	0	0	0	0	0	0	0	0	0	0	0	0	0	0	0	0	0	0	0	0	0	0	0	0	0
SRR1033726	SAMN02415068	Adams	Mid-Atlantic	Maryland	2011	2	2	0	0	0	0	0	0	0	0	0	0	0	0	0	0	0	0	0	0	0	0	0	0	0	0	0	0	0	0	0	0	0	0	0	0	0	0	0	0	0	0	0	0
SRR1033729	SAMN02415071	Adams	Mid-Atlantic	Maryland	2011	2	2	0	0	0	0	0	0	0	0	0	0	0	0	0	0	0	0	0	0	0	0	0	0	0	0	0	0	0	0	0	0	0	0	0	0	0	0	0	0	0	0	0	0
SRR1033733	SAMN02415075	Adams	Mid-Atlantic	Maryland	2011	2	2	0	0	0	0	0	0	0	0	0	0	0	0	0	0	0	0	0	0	0	0	0	0	0	0	0	0	0	0	0	0	0	0	0	0	0	0	0	0	0	0	0	0
SRR1033736	SAMN02415078	Adams	Mid-Atlantic	Maryland	2011	2	2	1	0	0	0	0	0	0	0	0	1	0	0	0	0	0	0	0	0	0	0	0	0	0	0	0	0	0	0	0	0	0	0	0	0	0	0	0	0	0	0	0	0
SRR1033739	SAMN02415081	Adams	Mid-Atlantic	Maryland	2012	2	2	1	0	0	0	0	0	0	0	0	1	0	0	0	0	0	0	0	0	0	0	0	0	0	0	0	0	0	0	0	0	0	0	0	0	0	0	0	0	0	0	0	0
SRR1033741	SAMN02415083	Adams	Mid-Atlantic	Maryland	2011	2	2	1	0	0	0	0	0	0	0	0	1	0	0	0	0	0	0	0	0	0	0	0	0	0	0	0	0	0	0	0	0	0	0	0	0	0	0	0	0	0	0	0	0
SRR1068275	SAMN02567754	Adams	Mid-Atlantic	Maryland	2012	Other	NT
SRR1068276	SAMN02567755	Adams	Mid-Atlantic	Maryland	2012	2	2	1	0	0	0	0	0	0	0	0	1	0	0	0	0	0	0	0	0	0	0	0	0	0	0	0	0	0	0	0	0	0	0	0	0	0	0	0	0	0	0	0	0
SRR1068279	SAMN02567758	Adams	Mid-Atlantic	Maryland	2012	2	2	1	0	0	0	0	0	0	0	0	1	0	0	0	0	0	0	0	0	0	0	0	0	0	0	0	0	0	0	0	0	0	0	0	0	0	0	0	0	0	0	0	0
SRR10997018	SAMN02404477	Adams	Mid-Atlantic	Maryland	2011	2	2	0	0	0	0	0	0	0	0	0	0	0	0	0	0	0	0	0	0	0	0	0	0	0	0	0	0	0	0	0	0	0	0	0	0	0	0	0	0	0	0	0	0
SRR1200544	SAMN02692950	Adams	Mid-Atlantic	Maryland	2011	2	2	0	0	0	0	0	0	0	0	0	0	0	0	0	0	0	0	0	0	0	0	0	0	0	0	0	0	0	0	0	0	0	0	0	0	0	0	0	0	0	0	0	0
SRR1200595	SAMN02692982	Adams	Mid-Atlantic	Maryland	2012	Other	664
SRR12766353	SAMN16351079	Ioleva	Midwest	Cleveland, OH	2018	2	2	0	0	0	0	0	0	0	0	0	0	0	0	0	0	0	0	0	0	0	0	0	0	1	0	0	0	0	0	0	0	0	0	0	0	0	0	0	0	0	0	0	0
SRR12766354	SAMN16351061	Ioleva	Midwest	Cleveland, OH	2017	2	2	0	0	0	0	0	0	0	0	0	0	1	0	0	0	0	0	0	0	0	0	0	0	0	0	0	0	0	0	0	0	0	0	0	0	0	0	0	0	0	0	0	0
SRR12766355	SAMN16351078	Ioleva	Mountain	Houston, TX	2018	2	2	0	0	0	0	0	0	0	0	0	0	0	0	0	0	0	0	0	0	0	0	0	0	0	0	0	0	0	0	0	1	0	0	0	0	0	0	0	0	0	0	0	0
SRR12766356	SAMN16351077	Ioleva	Midwest	Cleveland, OH	2018	2	2	0	0	0	0	0	0	0	0	0	0	0	0	0	0	0	0	0	0	0	0	0	0	0	0	0	0	0	0	0	0	0	0	1	0	0	0	0	0	0	0	0	0
SRR12766357	SAMN16351076	Ioleva	Midwest	Cleveland, OH	2018	2	2	0	0	0	0	0	0	0	0	0	0	0	0	0	0	0	0	0	0	0	0	0	0	0	0	0	0	0	0	0	0	0	0	1	0	0	0	0	0	0	0	0	0
SRR12766358	SAMN16351075	Ioleva	Midwest	Cleveland, OH	2018	2	2	0	0	0	0	0	0	0	0	0	0	1	0	0	0	0	0	0	0	0	0	0	0	0	0	0	0	0	0	0	0	0	0	0	0	0	0	0	0	0	0	0	0
SRR12766359	SAMN16351074	Ioleva	Mountain	Houston, TX	2018	2	2	0	0	0	0	0	0	0	0	0	0	1	0	0	0	0	0	1	0	0	0	0	0	0	0	0	0	0	0	0	0	0	0	0	0	0	0	0	0	0	0	0	0
SRR12766360	SAMN16351208	Ioleva	Midwest	Cleveland, OH	2018	2	2	0	0	0	0	0	0	0	0	0	0	1	0	0	0	0	0	0	0	0	0	0	0	0	0	0	0	0	0	0	0	0	0	0	0	0	0	0	0	0	0	0	0
SRR12766361	SAMN16351207	Ioleva	Mid-Atlantic	Pittsburgh, PA	2018	2	2	0	0	0	0	0	0	1	0	0	1	0	0	0	0	0	0	0	0	0	0	0	0	0	0	0	0	0	0	0	0	0	0	0	0	0	0	0	0	0	0	0	0
SRR12766362	SAMN16351206	Ioleva	Mid-Atlantic	Chapel Hill, NC	2017	406	1088	0	0	0	0	0	0	0	0	0	0	0	0	0	0	0	0	0	0	0	0	0	0	0	0	0	0	0	0	0	0	0	0	0	0	1	0	0	0	0	0	0	0
SRR12766363	SAMN16351205	Ioleva	Mid-Atlantic	Chapel Hill, NC	2017	406	1088	0	0	0	0	0	0	0	0	0	0	0	0	0	0	0	0	0	0	0	0	0	0	0	0	0	0	0	0	0	0	0	0	0	0	1	0	0	0	0	0	0	0
SRR12766364	SAMN16351204	Ioleva	Midwest	Cleveland, OH	2018	499	499	0	0	0	0	1	0	0	0	0	0	0	0	0	0	0	0	0	0	0	0	0	0	0	0	0	0	0	0	0	0	1	0	0	0	0	0	0	0	0	0	0	0
SRR12766365	SAMN16351203	Ioleva	Mountain	Houston, TX	2018	499	499	0	0	0	0	0	0	0	0	0	0	0	0	0	0	0	0	0	0	0	0	0	0	0	0	0	0	0	0	0	0	1	0	0	0	0	0	0	0	0	0	0	0
SRR12766366	SAMN16351202	Ioleva	Mountain	Houston, TX	2018	499	499	0	0	0	0	0	0	0	0	0	0	0	0	0	0	0	0	0	0	0	0	0	0	0	0	0	0	0	0	0	0	1	0	0	0	0	0	0	0	0	0	0	0
SRR12766367	SAMN16351201	Ioleva	Mountain	Houston, TX	2018	499	499	0	0	0	0	0	0	0	0	0	0	1	0	0	0	0	0	0	0	0	0	0	0	0	0	0	0	0	0	0	0	1	0	0	0	0	0	0	0	0	0	0	0
SRR12766368	SAMN16351200	Ioleva	Midwest	Cleveland, OH	2018	2	2	0	0	0	0	0	0	0	0	0	0	1	0	0	0	0	0	0	0	0	0	0	0	0	0	0	0	0	0	0	0	0	0	1	0	0	0	0	0	0	0	0	0
SRR12766369	SAMN16351199	Ioleva	Midwest	Cleveland, OH	2018	2	2	0	0	0	0	0	0	0	0	0	0	1	0	0	0	0	0	0	0	0	0	0	0	0	0	0	0	0	0	0	0	0	0	1	0	0	0	0	0	0	0	0	0
SRR12766370	SAMN16351073	Ioleva	Midwest	Cleveland, OH	2018	2	2	0	0	0	0	0	0	0	0	0	0	1	0	0	0	0	0	0	0	0	0	0	0	0	0	0	0	0	0	0	0	0	0	0	0	0	0	0	0	0	0	0	0
SRR12766371	SAMN16351198	Ioleva	Midwest	Cleveland, OH	2018	2	2	0	0	0	0	0	0	0	0	0	0	0	0	0	0	0	0	0	0	0	0	0	0	0	0	0	0	0	0	0	0	0	0	0	0	0	0	0	0	0	0	0	0
SRR12766372	SAMN16351197	Ioleva	Mountain	Houston, TX	2018	2	2	0	0	0	0	0	0	0	0	0	0	0	0	0	0	0	0	0	0	0	0	0	0	0	0	0	0	0	0	0	1	0	0	0	0	0	0	0	0	0	0	0	0
SRR12766373	SAMN16351196	Ioleva	Midwest	Cleveland, OH	2017	2	2	0	0	0	0	0	0	0	0	0	0	1	0	0	0	0	0	0	0	0	0	0	0	0	0	0	0	0	0	0	0	0	0	0	0	0	0	0	0	0	0	1	0
SRR12766374	SAMN16351195	Ioleva	Mountain	Houston, TX	2017	2	2	0	0	0	0	0	0	0	0	0	0	0	0	0	0	0	0	0	0	0	0	0	0	0	0	0	0	0	0	0	1	0	0	0	0	0	0	0	0	0	0	0	0
SRR12766375	SAMN16351194	Ioleva	Midwest	Cleveland, OH	2017	2	2	0	0	0	0	0	0	0	0	0	0	0	0	0	0	0	0	0	0	0	0	0	0	0	0	0	0	0	0	0	0	0	0	0	0	0	0	0	0	0	0	0	0
SRR12766376	SAMN16351193	Ioleva	Midwest	Cleveland, OH	2017	2	2	0	0	0	0	0	0	0	0	0	0	1	0	0	0	0	0	0	0	0	0	0	0	0	0	0	0	0	0	0	0	0	0	1	0	0	0	0	0	0	0	0	0
SRR12766377	SAMN16351192	Ioleva	Mid-Atlantic	Pittsburgh, PA	2017	Other	NT
SRR12766378	SAMN16351191	Ioleva	Mountain	Houston, TX	2018	2	2	1	0	0	0	0	0	0	0	1	0	0	1	0	0	0	0	0	0	0	0	0	0	0	0	0	0	0	0	0	0	0	0	0	0	0	0	0	0	0	0	0	0
SRR12766379	SAMN16351190	Ioleva	Mountain	Houston, TX	2018	2	2	0	0	0	0	0	0	1	0	0	1	0	0	0	0	0	0	0	0	0	0	0	0	0	0	0	0	0	0	0	0	0	0	0	0	0	0	0	0	0	0	0	0
SRR12766380	SAMN16351189	Ioleva	Mountain	Houston, TX	2018	2	2	0	0	0	0	0	0	0	0	0	0	0	0	0	0	0	0	0	0	0	0	0	0	0	0	0	0	0	0	0	0	0	0	0	0	0	0	0	0	0	0	0	0
SRR12766381	SAMN16351072	Ioleva	Midwest	Cleveland, OH	2018	2	2	0	0	0	0	0	0	0	0	0	0	0	0	0	0	0	0	0	0	0	0	0	0	0	0	0	0	0	0	0	0	0	0	0	0	0	0	0	0	0	0	0	0
SRR12766382	SAMN16351188	Ioleva	Midwest	Cleveland, OH	2018	2	2	1	0	0	0	0	0	0	0	1	0	0	1	0	0	0	0	0	0	0	0	0	0	0	0	0	0	0	0	0	0	0	0	0	0	0	0	0	0	0	0	0	0
SRR12766383	SAMN16351187	Ioleva	Mountain	Houston, TX	2018	79	79	0	0	0	0	1	0	0	0	0	0	0	0	0	0	0	0	0	0	0	0	0	0	0	0	1	0	0	0	0	0	0	0	0	0	0	0	0	0	0	0	0	0
SRR12766384	SAMN16351186	Ioleva	Midwest	Cleveland, OH	2018	2	2	0	0	0	0	0	0	0	0	0	0	1	0	0	0	0	0	0	0	0	0	0	0	0	0	0	0	0	0	0	0	0	0	0	0	0	0	0	0	0	0	0	0
SRR12766385	SAMN16351138	Ioleva	Mountain	Houston, TX	2018	499	499	0	0	0	0	0	0	0	0	0	0	1	0	0	0	0	0	0	0	0	0	0	0	0	0	0	0	0	0	0	0	1	0	0	0	0	0	0	0	0	0	0	0
SRR12766386	SAMN16351137	Ioleva	Midwest	Cleveland, OH	2017	499	499	0	0	0	0	1	0	0	0	0	0	0	0	0	0	0	0	0	0	0	0	0	0	0	0	0	0	0	0	0	0	1	0	0	0	0	0	0	0	0	0	0	0
SRR12766387	SAMN16351136	Ioleva	Midwest	Cleveland, OH	2017	499	499	0	0	0	0	0	0	0	0	0	0	0	0	0	0	0	0	0	0	0	0	0	0	0	0	0	0	0	0	0	0	1	0	0	0	0	0	0	0	0	0	0	0
SRR12766388	SAMN16351135	Ioleva	Midwest	Cleveland, OH	2017	499	499	0	0	0	0	1	0	0	0	0	0	0	0	0	0	0	0	0	0	0	0	0	0	0	0	0	0	0	0	0	0	1	0	0	0	0	0	0	0	0	0	0	0
SRR12766389	SAMN16351134	Ioleva	Midwest	Cleveland, OH	2017	499	499	0	0	0	0	1	0	0	0	0	0	0	0	0	0	0	0	0	0	0	0	0	0	0	0	0	0	0	0	0	0	1	0	0	0	0	0	0	0	0	0	0	0
SRR12766390	SAMN16351133	Ioleva	Midwest	Cleveland, OH	2017	499	499	0	0	0	0	1	0	0	0	0	0	1	0	0	0	0	0	0	0	0	0	0	0	0	0	0	0	0	0	0	0	1	0	0	0	0	0	0	0	0	0	0	0
SRR12766391	SAMN16351132	Ioleva	Midwest	Cleveland, OH	2017	499	499	0	0	0	0	1	0	0	0	0	0	1	0	0	0	0	0	0	0	0	0	0	0	0	0	0	0	0	0	0	0	1	0	0	0	0	0	0	0	0	0	0	0
SRR12766392	SAMN16351131	Ioleva	Midwest	Cleveland, OH	2017	499	499	0	0	0	0	1	0	0	0	0	0	1	0	0	0	0	0	0	0	0	0	0	0	0	0	0	0	0	0	0	0	1	0	0	0	0	0	0	0	0	0	0	0
SRR12766393	SAMN16351130	Ioleva	Midwest	Cleveland, OH	2018	2	2	0	0	0	0	0	0	0	0	0	0	1	0	0	0	0	0	0	0	0	0	0	0	0	0	0	0	0	0	0	0	0	0	1	0	0	0	0	0	0	0	0	0
SRR12766394	SAMN16351129	Ioleva	Mid-Atlantic	Chapel Hill, NC	2018	2	195	0	0	0	0	0	0	0	0	0	0	1	0	0	0	0	0	0	0	0	0	0	0	0	0	0	0	0	0	0	0	0	0	0	0	0	1	0	0	0	0	0	0
SRR12766395	SAMN16351066	Ioleva	Midwest	Cleveland, OH	2017	2	2	0	0	0	0	0	0	0	0	0	0	1	0	0	0	0	0	0	0	0	0	0	0	0	0	0	0	0	0	0	0	0	0	0	0	0	0	0	0	0	0	0	0
SRR12766396	SAMN16351128	Ioleva	Midwest	Cleveland, OH	2018	2	2	0	0	0	0	0	0	0	0	0	0	1	0	0	0	0	0	0	0	0	0	0	0	0	0	0	0	0	0	0	0	0	0	0	0	0	0	0	0	0	0	0	0
SRR12766397	SAMN16351127	Ioleva	Midwest	Cleveland, OH	2018	2	2	0	0	0	0	0	0	0	0	0	0	0	0	0	0	0	0	0	0	0	0	0	0	0	0	0	0	0	0	0	0	0	0	1	0	0	0	0	0	0	0	0	0
SRR12766398	SAMN16351126	Ioleva	Mid-Atlantic	Pittsburgh, PA	2018	2	2	0	0	0	0	0	0	0	0	0	0	1	0	0	0	0	0	0	0	0	0	0	0	0	0	0	0	0	0	0	0	0	0	0	0	0	0	0	0	0	0	0	0
SRR12766399	SAMN16351125	Ioleva	Midwest	Cleveland, OH	2018	2	2	0	0	0	0	0	0	0	0	0	0	1	0	0	0	0	0	0	0	0	0	0	0	0	0	0	0	0	0	0	0	0	0	0	0	0	0	0	0	0	0	0	0
SRR12766400	SAMN16351124	Ioleva	Midwest	Cleveland, OH	2018	2	2	0	0	0	0	0	0	0	0	0	0	0	0	0	0	0	0	0	0	0	0	0	0	0	0	0	0	0	0	0	0	0	0	1	0	0	0	0	0	0	0	0	0
SRR12766401	SAMN16351123	Ioleva	Midwest	Cleveland, OH	2018	2	2	0	0	0	0	0	0	0	0	0	0	1	0	0	0	0	0	0	0	0	0	0	0	0	0	0	0	0	0	0	0	0	0	1	0	0	0	0	0	0	0	0	0
SRR12766402	SAMN16351122	Ioleva	Midwest	Cleveland, OH	2018	2	2	0	0	0	0	0	0	0	0	0	0	1	0	0	0	0	0	0	0	0	0	0	0	0	0	0	0	0	0	0	0	0	0	0	0	0	0	0	0	0	0	0	0
SRR12766403	SAMN16351121	Ioleva	Midwest	Cleveland, OH	2018	2	2	0	0	0	0	0	0	0	0	0	0	0	1	0	0	0	0	0	0	0	0	0	0	0	0	0	0	0	0	0	0	0	0	0	0	0	0	0	0	0	0	0	0
SRR12766404	SAMN16351120	Ioleva	Midwest	Cleveland, OH	2018	2	2	0	0	0	0	0	0	0	0	0	0	1	0	0	0	0	0	0	0	0	0	0	0	0	0	0	0	0	0	0	0	0	0	0	0	0	0	0	0	0	0	0	0
SRR12766405	SAMN16351119	Ioleva	Midwest	Cleveland, OH	2018	2	2	0	0	0	0	0	0	0	0	0	0	0	0	0	0	0	0	0	0	0	0	0	0	0	0	0	0	0	0	0	0	0	0	1	0	0	0	0	0	0	0	0	0
SRR12766406	SAMN16351065	Ioleva	Midwest	Cleveland, OH	2017	2	2	0	0	0	0	0	0	0	0	0	0	1	0	0	0	0	0	0	0	0	0	0	0	0	0	0	0	0	0	0	0	0	0	0	0	0	0	0	0	0	0	0	0
SRR12766407	SAMN16351118	Ioleva	Midwest	Cleveland, OH	2018	2	2	0	0	0	0	0	0	0	0	0	0	1	0	0	0	0	0	0	0	0	0	0	0	0	0	0	0	0	0	0	0	0	0	0	0	0	0	0	0	0	0	0	0
SRR12766408	SAMN16351117	Ioleva	Mid-Atlantic	Pittsburgh, PA	2018	2	2	0	0	0	0	0	0	0	0	0	0	0	0	0	0	0	0	0	0	0	0	0	0	0	0	0	0	0	0	0	1	0	0	0	0	0	0	0	0	0	0	0	0
SRR12766409	SAMN16351116	Ioleva	Midwest	Cleveland, OH	2018	2	2	0	0	0	0	0	0	0	0	0	0	1	0	0	0	0	0	0	0	0	0	0	0	0	0	0	0	0	0	0	0	0	0	0	0	0	0	0	0	0	0	0	0
SRR12766410	SAMN16351115	Ioleva	Midwest	Cleveland, OH	2018	2	2	0	0	0	0	0	0	0	0	0	0	0	0	0	0	0	0	0	0	0	0	0	0	0	0	0	0	0	0	0	0	0	0	1	0	0	0	0	0	0	0	0	0
SRR12766411	SAMN16351114	Ioleva	Mid-Atlantic	Pittsburgh, PA	2018	2	2	1	0	0	0	0	0	0	0	0	1	0	0	0	0	0	0	0	0	0	0	0	0	0	0	0	0	0	0	0	0	0	0	0	0	0	0	0	0	0	0	0	0
SRR12766412	SAMN16351113	Ioleva	Midwest	Cleveland, OH	2018	2	2	0	0	0	0	0	0	0	0	0	0	1	0	0	0	0	0	0	0	0	0	0	0	0	0	0	0	0	0	0	0	0	0	0	0	0	0	0	0	0	0	0	0
SRR12766413	SAMN16351112	Ioleva	Midwest	Cleveland, OH	2018	2	2	0	0	0	0	0	0	0	0	0	0	1	0	0	0	0	0	0	0	0	0	0	0	0	0	0	0	0	0	0	0	0	0	1	0	0	0	0	0	0	0	0	0
SRR12766414	SAMN16351111	Ioleva	Midwest	Cleveland, OH	2018	2	2	0	0	0	0	0	0	0	0	0	0	1	0	0	0	0	0	0	0	0	0	0	0	0	0	0	0	0	0	0	0	0	0	0	0	0	0	0	0	0	0	0	0
SRR12766415	SAMN16351110	Ioleva	Midwest	Cleveland, OH	2018	Other	NT
SRR12766416	SAMN16351109	Ioleva	Midwest	Cleveland, OH	2017	2	2	0	0	0	0	0	0	0	0	0	0	1	0	0	0	0	0	0	0	0	0	0	0	0	0	0	0	0	0	0	0	0	0	0	0	0	0	0	0	0	0	0	0
SRR12766417	SAMN16351158	Ioleva	Mid-Atlantic	Pittsburgh, PA	2017	2	2	0	0	0	0	0	0	0	0	0	0	0	0	0	0	0	0	0	0	0	0	0	0	0	0	0	0	0	0	0	0	0	1	0	0	0	0	0	0	0	0	0	0
SRR12766418	SAMN16351157	Ioleva	Mid-Atlantic	Pittsburgh, PA	2017	2	2	0	0	0	0	0	0	1	0	0	1	0	0	0	0	0	0	0	0	0	0	0	0	0	0	0	0	0	0	0	0	0	0	0	0	0	0	0	0	0	0	0	0
SRR12766419	SAMN16351156	Ioleva	Mid-Atlantic	Pittsburgh, PA	2017	2	2	0	0	0	0	0	0	1	0	0	1	0	0	0	0	0	0	0	0	0	0	0	0	0	0	0	0	0	0	0	0	0	0	0	0	0	0	0	0	0	0	0	0
SRR12766420	SAMN16351155	Ioleva	Mid-Atlantic	Pittsburgh, PA	2017	2	2	0	0	0	0	0	0	0	0	0	0	0	0	0	0	0	0	0	0	0	0	0	0	0	0	0	0	0	0	0	0	0	1	0	0	0	0	0	0	0	0	0	0
SRR12766421	SAMN16351154	Ioleva	Mid-Atlantic	Pittsburgh, PA	2017	2	2	0	0	0	0	0	0	0	0	0	0	0	0	0	0	0	0	0	0	0	0	0	0	0	0	0	0	0	0	0	0	0	0	0	0	0	0	0	0	0	0	0	0
SRR12766422	SAMN16351153	Ioleva	Mid-Atlantic	Pittsburgh, PA	2017	2	2	0	0	0	0	0	0	0	0	0	0	0	0	0	0	0	0	0	0	0	0	0	0	0	0	0	0	0	0	0	0	0	0	0	0	0	0	0	1	0	0	0	0
SRR12766423	SAMN16351152	Ioleva	Mid-Atlantic	Pittsburgh, PA	2017	2	2	0	0	0	0	0	0	0	0	0	0	0	0	0	0	0	0	0	0	0	0	0	0	0	0	0	0	0	0	0	0	0	0	0	0	0	0	0	1	0	0	0	0
SRR12766424	SAMN16351151	Ioleva	Mid-Atlantic	Pittsburgh, PA	2017	2	2	0	0	0	0	0	0	0	0	0	0	0	0	0	0	0	0	0	0	0	0	0	0	0	0	0	0	0	0	0	0	0	0	0	0	0	0	0	0	0	0	0	0
SRR12766425	SAMN16351150	Ioleva	Mid-Atlantic	Pittsburgh, PA	2017	2	2	0	0	0	0	0	0	0	0	0	0	0	0	0	0	0	0	0	0	0	0	0	0	0	0	0	0	0	0	0	0	0	0	0	0	0	0	0	0	0	0	0	0
SRR12766426	SAMN16351149	Ioleva	Midwest	Cleveland, OH	2018	2	2	0	0	0	0	0	0	0	0	0	0	0	0	0	0	0	0	0	0	0	0	0	0	0	0	0	0	0	0	0	0	0	0	0	0	0	0	0	0	0	0	0	0
SRR12766427	SAMN16351068	Ioleva	Mid-Atlantic	Pittsburgh, PA	2018	2	2	0	0	0	0	0	0	0	0	0	0	0	0	0	0	0	0	0	0	0	0	0	0	0	0	0	0	0	0	0	0	0	0	0	0	0	0	0	0	0	0	0	0
SRR12766428	SAMN16351148	Ioleva	Midwest	Cleveland, OH	2018	2	2	0	0	0	0	0	0	0	0	0	0	0	0	0	0	0	0	0	0	0	0	0	0	0	0	0	0	0	0	0	0	0	0	0	0	0	0	0	0	0	0	0	0
SRR12766429	SAMN16351147	Ioleva	Midwest	Cleveland, OH	2018	2	2	0	0	0	0	0	0	0	0	0	0	0	0	0	0	0	0	0	0	0	0	0	0	0	0	0	0	0	0	0	0	0	0	0	0	0	0	0	0	0	0	0	0
SRR12766430	SAMN16351146	Ioleva	Mountain	Houston, TX	2018	499	499	0	0	0	0	0	0	0	0	0	0	0	0	0	0	0	0	0	0	0	0	0	0	0	0	0	0	0	0	0	0	1	0	0	0	0	0	0	0	0	0	0	0
SRR12766431	SAMN16351145	Ioleva	Mountain	Houston, TX	2018	499	499	0	0	0	0	0	0	0	0	0	0	0	0	0	0	0	0	0	0	0	0	0	0	0	0	0	0	0	0	0	0	1	0	0	0	0	0	0	0	0	0	0	0
SRR12766432	SAMN16351144	Ioleva	Midwest	Cleveland, OH	2018	499	499	0	0	0	0	1	0	0	0	0	0	0	0	0	0	0	0	0	0	0	0	0	0	0	0	0	0	0	0	0	0	1	0	0	0	0	0	0	0	0	0	0	0
SRR12766433	SAMN16351143	Ioleva	Midwest	Cleveland, OH	2018	499	499	0	0	0	0	1	0	0	0	0	0	0	0	0	0	0	0	0	0	0	0	0	0	0	0	0	0	0	0	0	0	1	0	0	0	0	0	0	0	0	0	0	0
SRR12766434	SAMN16351142	Ioleva	Midwest	Cleveland, OH	2018	499	499	0	0	0	0	1	0	0	0	0	0	0	0	0	0	0	0	0	0	0	0	0	0	0	0	0	0	0	0	0	0	1	0	0	0	0	0	0	0	0	0	0	0
SRR12766435	SAMN16351141	Ioleva	Midwest	Cleveland, OH	2018	499	499	0	0	0	0	1	0	0	0	0	0	0	0	0	0	0	0	0	0	0	0	0	0	0	0	0	0	0	0	0	0	1	0	0	0	0	0	0	0	0	0	0	0
SRR12766436	SAMN16351140	Ioleva	Midwest	Cleveland, OH	2018	499	499	0	0	0	0	1	0	0	0	0	0	0	0	0	0	0	0	0	0	0	0	0	0	0	0	0	0	0	0	0	0	1	0	0	0	0	0	0	0	0	0	0	0
SRR12766437	SAMN16351139	Ioleva	Mountain	Houston, TX	2018	499	499	0	0	0	0	0	0	0	0	0	0	0	0	0	0	0	0	0	0	0	0	0	0	0	0	0	0	0	0	0	0	1	0	0	0	0	0	0	0	0	0	0	0
SRR12766438	SAMN16351067	Ioleva	Midwest	Cleveland, OH	2017	2	2	0	0	0	0	0	0	0	0	0	0	1	0	0	0	0	0	0	0	0	0	0	0	0	0	0	0	0	0	0	0	0	0	0	0	0	0	0	0	0	0	0	1
SRR12766439	SAMN16351064	Ioleva	Midwest	Cleveland, OH	2017	2	2	0	0	0	0	0	0	0	0	0	0	1	0	0	0	0	0	0	0	0	0	0	0	0	0	0	0	0	0	0	0	0	0	0	0	0	0	0	0	0	0	0	0
SRR12766440	SAMN16351108	Ioleva	Midwest	Cleveland, OH	2017	2	2	0	0	0	0	0	0	0	0	0	0	1	0	0	0	0	0	0	0	0	0	0	0	0	0	0	0	0	0	0	0	0	0	1	0	0	0	0	0	0	0	0	0
SRR12766441	SAMN16351107	Ioleva	Midwest	Cleveland, OH	2017	2	2	0	0	0	0	0	0	0	0	0	0	1	0	0	0	0	0	0	0	0	0	0	0	0	0	0	0	0	0	0	0	0	0	1	0	0	0	0	0	0	0	0	0
SRR12766442	SAMN16351106	Ioleva	Mid-Atlantic	Pittsburgh, PA	2017	2	2	0	0	0	0	0	0	0	0	0	0	1	0	0	0	0	0	0	0	0	0	0	0	0	0	0	0	0	0	0	0	0	0	0	0	0	0	0	0	0	0	0	0
SRR12766443	SAMN16351105	Ioleva	Mid-Atlantic	Pittsburgh, PA	2017	2	2	0	0	0	0	0	0	0	0	0	0	1	0	0	0	0	0	0	0	0	0	0	0	0	0	0	0	0	0	0	0	0	0	0	0	0	0	0	0	0	0	0	0
SRR12766444	SAMN16351104	Ioleva	Mid-Atlantic	Pittsburgh, PA	2017	2	2	0	0	0	0	0	0	0	0	0	0	1	0	0	0	0	0	0	0	0	0	0	0	0	0	0	0	0	0	0	0	0	0	0	0	0	0	0	0	0	0	0	0
SRR12766445	SAMN16351103	Ioleva	Mid-Atlantic	Pittsburgh, PA	2017	2	2	0	0	0	0	0	0	0	0	0	0	1	0	0	0	0	0	0	0	0	0	0	0	0	0	0	0	0	0	0	0	0	0	0	0	0	0	0	0	0	0	0	0
SRR12766446	SAMN16351102	Ioleva	Mid-Atlantic	Pittsburgh, PA	2017	2	2	0	0	0	0	0	0	0	0	0	0	1	0	0	0	0	0	0	0	0	0	0	0	0	0	0	0	0	0	0	0	0	0	0	0	0	0	0	0	0	0	0	0
SRR12766447	SAMN16351101	Ioleva	Mid-Atlantic	Pittsburgh, PA	2017	2	1573	0	0	0	0	0	0	0	0	0	0	0	0	0	0	0	0	0	0	0	0	0	0	0	0	0	0	0	0	0	0	0	0	0	0	0	0	0	0	0	0	0	0
SRR12766448	SAMN16351100	Ioleva	Mid-Atlantic	Pittsburgh, PA	2017	2	2	0	0	0	0	0	0	0	0	0	1	0	0	0	0	0	0	0	0	0	0	0	0	0	0	0	0	0	0	0	0	0	0	0	0	0	0	1	0	0	0	0	0
SRR12766449	SAMN16351099	Ioleva	Midwest	Cleveland, OH	2018	2	2	0	0	0	0	0	0	0	0	0	0	0	0	0	0	0	0	0	0	0	0	0	0	0	0	0	0	0	0	0	0	0	0	0	0	0	0	0	0	0	0	0	0
SRR12766450	SAMN16351063	Ioleva	Midwest	Cleveland, OH	2017	2	2	0	0	0	0	0	0	0	0	0	0	1	0	0	0	0	0	0	0	0	0	0	0	0	0	0	0	0	0	0	0	0	0	0	0	0	0	0	0	0	0	0	0
SRR12766451	SAMN16351098	Ioleva	Mountain	Houston, TX	2018	2	2	0	0	0	0	0	0	1	0	0	1	0	0	0	0	0	0	0	0	0	0	0	0	0	0	0	0	0	0	0	0	0	0	0	0	0	0	0	0	0	0	0	0
SRR12766452	SAMN16351097	Ioleva	Mountain	Houston, TX	2018	2	2	0	0	0	0	0	0	1	0	0	1	0	0	0	0	0	0	0	0	0	0	0	0	0	0	0	0	0	0	0	0	0	0	0	0	0	0	0	0	0	0	0	0
SRR12766453	SAMN16351096	Ioleva	Midwest	Cleveland, OH	2018	2	2	0	0	0	0	0	0	0	0	0	0	0	0	0	0	0	0	0	0	0	0	0	0	0	0	0	0	0	0	0	0	0	0	0	0	0	0	0	0	0	0	0	0
SRR12766454	SAMN16351095	Ioleva	Mid-Atlantic	Pittsburgh, PA	2018	Other	229
SRR12766455	SAMN16351094	Ioleva	Mountain	Houston, TX	2018	79	79	0	0	1	0	1	0	0	0	0	0	0	0	0	0	0	0	0	0	0	0	0	0	0	0	0	0	0	0	0	0	0	0	0	0	0	0	0	0	1	0	0	0
SRR12766456	SAMN16351093	Ioleva	Midwest	Cleveland, OH	2018	2	2	0	0	0	0	0	0	0	0	0	0	0	0	0	0	0	0	0	0	0	0	0	0	0	0	0	0	0	0	0	0	0	0	0	0	0	0	0	0	0	0	0	0
SRR12766457	SAMN16351092	Ioleva	Midwest	Cleveland, OH	2018	2	2	0	0	0	0	0	0	0	0	0	0	0	0	0	0	0	0	0	0	0	0	0	0	0	0	0	0	0	0	0	0	0	0	1	0	0	0	0	0	0	0	0	0
SRR12766458	SAMN16351091	Ioleva	Midwest	Cleveland, OH	2018	2	2	0	0	0	0	0	0	0	0	0	0	0	0	0	0	0	0	0	0	0	0	0	0	0	0	0	0	0	0	0	0	0	0	1	0	0	0	0	0	0	0	0	0
SRR12766459	SAMN16351090	Ioleva	Midwest	Cleveland, OH	2017	2	2	0	0	0	0	0	0	0	0	0	0	1	0	0	0	0	0	0	0	0	0	0	0	0	0	0	0	0	0	0	0	0	0	1	0	0	0	0	0	0	0	0	0
SRR12766460	SAMN16351089	Ioleva	Midwest	Cleveland, OH	2017	2	2	0	0	0	0	0	0	0	0	0	0	1	0	0	0	0	0	0	0	0	0	0	0	0	0	0	0	0	0	0	0	0	0	0	0	0	0	0	0	0	0	0	0
SRR12766461	SAMN16351062	Ioleva	Midwest	Cleveland, OH	2017	2	2	0	0	0	0	0	0	0	0	0	0	1	0	0	0	0	0	0	0	0	0	0	0	0	0	0	0	0	0	0	0	0	0	0	0	0	0	0	0	0	0	0	0
SRR12766462	SAMN16351088	Ioleva	Midwest	Cleveland, OH	2018	2	2	0	0	0	0	0	0	0	0	0	0	0	0	0	0	0	0	0	0	0	0	0	0	0	0	0	0	0	0	0	0	0	0	0	0	0	0	0	0	0	0	0	0
SRR12766463	SAMN16351087	Ioleva	Mid-Atlantic	Pittsburgh, PA	2018	2	2	0	0	0	0	0	0	0	0	0	0	0	0	0	0	0	0	0	0	0	0	0	0	0	0	0	0	0	0	0	0	0	1	0	0	0	0	0	0	0	0	0	0
SRR12766464	SAMN16351086	Ioleva	Midwest	Cleveland, OH	2018	2	2	0	0	0	0	0	0	0	0	0	0	1	0	0	0	0	0	0	0	0	0	0	0	0	0	0	0	0	0	0	0	0	0	1	0	0	0	0	0	0	0	0	0
SRR12766465	SAMN16351085	Ioleva	Midwest	Cleveland, OH	2018	2	2	0	0	0	0	0	0	0	0	0	0	1	0	0	0	0	0	0	0	0	0	0	0	0	0	0	0	0	0	0	0	0	0	1	0	0	0	0	0	0	0	0	0
SRR12766466	SAMN16351084	Ioleva	Midwest	Cleveland, OH	2018	2	2	0	0	0	0	0	0	0	0	0	0	1	0	0	0	0	0	0	0	0	0	0	0	0	0	0	0	0	0	0	0	0	0	0	0	0	0	0	0	0	0	0	0
SRR12766467	SAMN16351083	Ioleva	Midwest	Cleveland, OH	2018	2	2	0	0	0	0	0	0	0	0	0	0	0	0	0	0	0	0	0	0	0	0	0	0	0	0	0	0	0	0	0	0	0	0	0	0	0	0	0	0	0	0	0	0
SRR12766468	SAMN16351082	Ioleva	Midwest	Cleveland, OH	2018	2	2	0	0	0	0	0	0	0	0	0	0	1	0	0	0	0	0	0	0	0	0	0	0	0	0	0	0	0	0	0	0	0	0	0	0	0	0	0	0	0	0	0	0
SRR12766469	SAMN16351081	Ioleva	Mid-Atlantic	Pittsburgh, PA	2018	2	2	0	0	0	0	0	0	0	0	0	0	1	0	0	0	0	0	0	0	0	0	0	0	0	0	0	0	0	0	0	0	0	0	0	0	0	0	0	0	0	0	0	0
SRR12766470	SAMN16351080	Ioleva	Midwest	Cleveland, OH	2018	2	2	0	0	0	0	0	0	0	0	0	0	1	0	0	0	0	0	0	0	0	0	0	0	0	0	0	0	0	0	0	0	0	0	0	0	0	0	0	0	0	0	0	0
SRR12766471	SAMN16351185	Ioleva	Midwest	Cleveland, OH	2018	2	2	0	0	0	0	0	0	0	0	0	0	1	0	0	0	0	0	0	0	0	0	0	0	0	0	0	0	0	0	0	0	0	0	0	0	0	0	0	0	0	0	0	0
SRR12766472	SAMN16351184	Ioleva	Midwest	Cleveland, OH	2018	2	2	0	0	0	0	0	0	0	0	0	0	1	0	0	0	0	0	0	0	0	0	0	0	0	0	0	0	0	0	0	0	0	0	0	1	0	0	0	0	0	0	0	0
SRR12766473	SAMN16351183	Ioleva	Midwest	Cleveland, OH	2018	2	2	0	0	0	0	0	0	0	0	0	0	0	0	0	0	0	0	0	0	0	0	0	0	0	0	0	0	0	0	0	0	0	0	0	0	0	0	0	0	0	0	0	0
SRR12766474	SAMN16351182	Ioleva	Midwest	Cleveland, OH	2018	2	2	0	0	0	0	0	0	0	0	0	0	0	0	0	0	0	0	0	0	0	0	0	0	0	0	0	0	0	0	0	0	0	0	1	0	0	0	0	0	0	0	0	0
SRR12766475	SAMN16351181	Ioleva	Midwest	Cleveland, OH	2018	2	2	0	0	0	0	0	0	0	0	0	0	1	0	0	0	0	0	0	0	0	0	0	0	0	0	0	0	0	0	0	0	0	0	0	0	0	0	0	0	0	0	0	0
SRR12766476	SAMN16351180	Ioleva	Midwest	Cleveland, OH	2017	2	2	1	0	0	0	0	0	0	0	0	1	1	0	0	0	0	0	0	0	0	0	0	0	0	0	0	0	0	0	0	1	0	0	0	0	0	0	0	0	0	0	0	0
SRR12766477	SAMN16351179	Ioleva	Midwest	Cleveland, OH	2017	2	2	1	0	0	0	0	0	0	0	0	1	1	0	0	0	0	0	0	0	0	0	0	0	0	0	0	0	0	0	0	1	0	0	0	0	0	0	0	0	0	0	0	0
SRR12766478	SAMN16351071	Ioleva	Midwest	Cleveland, OH	2018	2	2	0	0	0	0	0	0	0	0	0	0	1	0	0	0	0	0	0	0	0	0	0	0	0	0	0	0	0	0	0	0	0	0	0	0	0	0	0	0	0	0	0	0
SRR12766479	SAMN16351178	Ioleva	Midwest	Cleveland, OH	2018	2	2	0	0	0	0	0	0	0	0	0	0	0	0	0	0	0	0	0	0	0	0	0	0	0	0	0	0	0	0	0	0	0	0	0	0	0	0	0	0	0	0	0	0
SRR12766480	SAMN16351177	Ioleva	Midwest	Cleveland, OH	2018	2	2	0	0	0	0	0	0	0	0	0	0	0	0	0	0	0	0	1	0	0	0	0	0	0	0	0	0	0	0	0	0	0	0	0	0	0	0	0	0	0	0	0	0
SRR12766481	SAMN16351176	Ioleva	Mountain	Houston, TX	2018	2	2	0	0	0	0	0	0	0	0	0	0	0	0	0	0	0	0	0	0	0	0	0	0	0	0	0	0	0	0	0	0	0	0	0	0	0	0	0	0	0	0	0	0
SRR12766482	SAMN16351175	Ioleva	Midwest	Cleveland, OH	2018	2	2	0	0	0	0	0	0	0	0	0	0	0	0	0	0	0	0	0	0	0	0	0	0	0	0	0	0	0	0	0	0	0	0	1	0	0	0	0	0	0	0	0	0
SRR12766483	SAMN16351174	Ioleva	Midwest	Cleveland, OH	2018	2	2	0	0	0	0	0	0	0	0	0	0	1	0	0	0	0	0	0	0	0	0	0	0	0	0	0	0	0	0	0	0	0	0	1	0	0	0	0	0	0	0	0	0
SRR12766484	SAMN16351173	Ioleva	Midwest	Cleveland, OH	2018	2	2	0	0	0	0	0	0	0	0	0	0	1	0	0	0	0	0	0	0	0	0	0	0	0	0	0	0	0	0	0	0	0	0	0	0	0	0	0	0	0	0	0	0
SRR12766485	SAMN16351172	Ioleva	Mid-Atlantic	Chapel Hill, NC	2017	406	1088	0	0	0	0	0	0	0	0	0	0	0	0	0	0	0	0	0	0	0	0	0	0	0	0	0	0	0	0	0	0	0	0	0	0	1	0	0	0	0	0	0	0
SRR12766486	SAMN16351171	Ioleva	Mid-Atlantic	Chapel Hill, NC	2017	406	1088	0	0	0	0	0	0	0	0	0	0	0	0	0	0	0	0	0	0	0	0	0	0	0	0	0	0	0	0	0	0	0	0	0	0	1	0	0	0	0	0	0	0
SRR12766487	SAMN16351170	Ioleva	Mountain	Houston, TX	2018	406	1562	0	0	0	0	0	0	0	0	0	0	1	0	0	0	0	0	0	0	0	0	0	0	0	0	0	0	0	0	0	0	0	0	0	0	0	0	0	0	0	1	0	0
SRR12766488	SAMN16351169	Ioleva	Mid-Atlantic	Pittsburgh, PA	2018	2	2	0	0	0	0	0	0	1	0	0	1	0	0	0	0	0	0	0	0	0	0	0	0	0	0	0	0	0	0	0	0	0	0	0	0	0	0	0	0	0	0	0	0
SRR12766489	SAMN16351070	Ioleva	Midwest	Cleveland, OH	2018	2	2	0	0	0	0	0	0	0	0	0	0	1	0	0	0	0	0	0	0	0	0	0	0	0	0	0	0	0	0	0	0	0	0	0	0	0	0	0	0	0	0	0	0
SRR12766490	SAMN16351168	Ioleva	Mountain	Houston, TX	2017	406	1091	0	0	0	0	0	0	0	0	0	0	0	0	0	0	0	0	0	0	0	0	0	0	0	0	0	0	0	0	0	0	0	0	0	0	0	0	0	0	0	0	0	0
SRR12766491	SAMN16351167	Ioleva	Mid-Atlantic	Pittsburgh, PA	2018	Other	46
SRR12766492	SAMN16351166	Ioleva	Mid-Atlantic	Pittsburgh, PA	2018	Other	46
SRR12766493	SAMN16351165	Ioleva	Mid-Atlantic	Chapel Hill, NC	2018	2	2	0	0	0	0	0	0	1	0	0	1	0	0	0	0	0	0	0	0	0	0	0	0	0	0	0	0	0	0	0	0	0	0	0	0	0	0	0	0	0	0	0	0
SRR12766494	SAMN16351164	Ioleva	Mid-Atlantic	Pittsburgh, PA	2018	2	2	0	0	0	0	0	0	0	0	0	0	0	0	0	0	0	0	0	0	0	0	0	0	0	0	0	0	0	0	0	0	0	0	0	0	0	0	0	0	0	0	0	0
SRR12766495	SAMN16351163	Ioleva	Mid-Atlantic	Pittsburgh, PA	2018	2	2	0	0	0	0	0	0	1	0	0	1	0	0	0	0	0	0	0	0	0	0	0	0	0	0	0	0	0	0	0	0	0	0	0	0	0	0	0	0	0	0	0	0
SRR12766496	SAMN16351162	Ioleva	Mid-Atlantic	Pittsburgh, PA	2018	2	2	0	0	0	0	0	0	1	0	0	1	0	0	0	0	0	0	0	0	0	0	0	0	0	0	0	0	0	0	0	0	0	0	0	0	0	0	0	0	0	0	0	0
SRR12766497	SAMN16351161	Ioleva	Mid-Atlantic	Pittsburgh, PA	2018	2	2	0	0	0	0	0	0	1	0	0	1	0	0	0	0	0	0	0	0	0	0	0	0	0	0	0	0	0	0	0	0	0	0	0	0	0	0	0	0	0	0	0	0
SRR12766498	SAMN16351160	Ioleva	Mid-Atlantic	Pittsburgh, PA	2018	2	2	0	0	0	0	0	0	1	0	0	1	0	0	0	0	0	0	0	0	0	0	0	0	0	0	0	0	0	0	0	0	0	0	0	0	0	0	0	0	0	0	0	0
SRR12766499	SAMN16351159	Ioleva	Midwest	Cleveland, OH	2017	2	2	0	0	0	0	0	0	0	0	0	0	0	0	0	0	0	0	0	0	0	0	0	0	0	0	0	0	0	0	0	0	0	0	0	0	0	0	0	0	0	0	0	0
SRR12766500	SAMN16351069	Ioleva	Mid-Atlantic	Pittsburgh, PA	2018	2	2	0	0	0	0	0	0	0	0	0	0	1	0	0	0	0	0	0	0	0	0	0	0	0	0	0	0	0	0	0	0	0	0	0	0	0	0	0	0	0	0	0	0
SRR12766501	SAMN16351060	Ioleva	Midwest	Cleveland, OH	2017	2	2	0	0	0	0	0	0	0	0	0	0	0	0	0	0	0	0	0	0	0	0	0	0	0	0	0	0	0	0	0	0	0	0	0	0	0	0	0	0	0	0	0	0
SRR12766502	SAMN16351059	Ioleva	Midwest	Cleveland, OH	2017	2	2	0	0	0	0	0	0	0	0	0	0	0	0	0	0	0	0	0	0	0	0	0	0	0	0	0	0	0	0	0	0	0	0	0	0	0	0	0	0	0	0	0	0
SRR14874242	SAMN19774142	Calix	Central	St. Louis, MO	2018	Other	10
SRR14874243	SAMN19774141	Calix	Central	St. Louis, MO	2018	406	406	0	0	0	0	0	0	0	0	0	0	1	0	0	0	0	0	0	0	0	0	0	0	0	0	0	0	0	0	0	0	0	0	0	0	0	0	0	0	0	0	0	0
SRR14874245	SAMN19774139	Calix	Central	St. Louis, MO	2018	499	499	0	0	0	0	0	0	0	0	0	0	0	0	0	0	0	0	0	0	0	0	0	0	0	0	0	0	0	0	0	0	1	0	0	0	0	0	0	0	0	0	0	0
SRR14874247	SAMN19774137	Calix	Central	St. Louis, MO	2018	2	2	0	0	0	0	0	0	0	0	0	1	0	0	0	0	0	0	0	0	0	0	0	0	0	0	0	0	0	0	0	0	0	0	0	0	0	0	0	0	0	0	0	0
SRR14874251	SAMN19774053	Calix	Central	St. Louis, MO	2017	Other	NT
SRR14874252	SAMN19774133	Calix	Central	St. Louis, MO	2018	499	499	0	0	0	0	0	0	0	0	0	0	0	0	0	0	0	0	0	0	0	0	0	0	0	0	0	0	0	0	0	0	1	0	0	0	0	0	0	0	0	0	0	0
SRR14874255	SAMN19774130	Calix	Central	St. Louis, MO	2018	Other	NT
SRR14874256	SAMN19774129	Calix	Central	St. Louis, MO	2018	499	499	0	0	0	0	0	0	0	0	0	0	0	0	0	0	0	0	0	0	0	0	0	0	0	0	0	0	0	0	0	0	1	0	0	0	0	0	0	0	0	0	0	0
SRR14874260	SAMN19774125	Calix	Central	St. Louis, MO	2017	499	499	0	0	0	0	0	0	0	0	0	0	0	0	0	0	0	0	0	0	0	0	0	0	0	0	0	0	0	0	0	0	1	0	0	0	0	0	0	0	0	0	0	0
SRR14874261	SAMN19774124	Calix	Central	St. Louis, MO	2017	406	406	0	0	0	0	0	0	0	0	0	0	1	0	0	0	0	0	0	0	0	0	0	0	0	0	0	0	0	0	0	0	0	0	0	0	0	0	0	0	0	0	0	0
SRR14874263	SAMN19774123	Calix	Central	St. Louis, MO	2017	406	406	0	0	0	0	0	0	0	0	0	0	1	0	0	0	0	0	0	0	0	0	0	0	0	0	0	0	0	0	0	0	0	0	0	0	0	0	0	0	0	0	0	0
SRR14874264	SAMN19774122	Calix	Central	St. Louis, MO	2017	Other	494
SRR14874265	SAMN19774121	Calix	Central	St. Louis, MO	2017	Other	419
SRR14874266	SAMN19774120	Calix	Central	St. Louis, MO	2017	499	499	0	0	0	0	0	0	0	0	0	0	0	0	0	0	0	0	0	0	0	0	0	0	0	0	0	0	0	0	0	0	1	0	0	0	0	0	0	0	0	0	0	0
SRR14874276	SAMN19774111	Calix	Central	St. Louis, MO	2017	406	406	0	0	0	0	0	0	0	0	0	0	1	0	0	0	0	0	0	0	0	0	0	0	0	0	0	0	0	0	0	0	0	0	0	0	0	0	0	0	0	0	0	0
SRR14874277	SAMN19774110	Calix	Central	St. Louis, MO	2017	499	499	0	0	0	0	0	0	0	0	0	0	0	0	0	0	0	0	0	0	0	0	0	0	0	0	0	0	0	0	0	0	1	0	0	0	0	0	0	0	0	0	0	0
SRR14874278	SAMN19774109	Calix	Central	St. Louis, MO	2017	2	2	0	0	0	0	0	0	0	0	0	0	0	0	0	0	0	0	0	0	0	0	0	0	0	0	0	0	0	0	0	0	0	0	0	0	0	0	0	0	0	0	0	0
SRR14874283	SAMN19774104	Calix	Central	St. Louis, MO	2017	Other	193
SRR14874285	SAMN19774103	Calix	Central	St. Louis, MO	2017	Other	578
SRR14874290	SAMN19774098	Calix	Central	St. Louis, MO	2017	499	499	0	0	0	0	0	0	0	0	0	0	0	0	0	0	0	0	0	0	0	0	0	0	0	0	0	0	0	0	0	0	1	0	0	0	0	0	0	0	0	0	0	0
SRR14874296	SAMN19774093	Calix	Central	St. Louis, MO	2017	406	406	0	0	0	0	0	0	0	0	0	0	1	0	0	0	0	0	0	0	1	0	0	0	0	0	0	0	0	0	0	0	0	0	0	0	0	0	0	0	0	0	0	0
SRR14874298	SAMN19774091	Calix	Central	St. Louis, MO	2017	Other	429
SRR14874299	SAMN19774090	Calix	Central	St. Louis, MO	2017	406	406	0	0	0	0	0	0	0	0	0	0	1	0	0	0	0	0	0	0	0	0	0	0	0	0	0	0	0	0	0	0	0	0	0	0	0	0	0	0	0	0	0	0
SRR14874301	SAMN19774088	Calix	Central	St. Louis, MO	2017	499	499	0	0	0	0	0	0	0	0	0	0	0	0	0	0	0	0	0	0	0	0	0	0	0	0	0	0	0	0	0	0	1	0	0	0	0	0	0	0	0	0	0	0
SRR14874303	SAMN19774086	Calix	Central	St. Louis, MO	2017	Other	762
SRR14874313	SAMN19774077	Calix	Central	St. Louis, MO	2017	499	499	0	0	0	0	0	0	0	0	0	0	0	0	0	0	0	0	0	0	0	0	0	0	0	0	0	0	0	0	0	0	1	0	0	0	0	0	0	0	0	0	0	0
SRR14874316	SAMN19774074	Calix	Central	St. Louis, MO	2017	406	406	0	0	0	0	0	0	0	0	0	0	0	0	0	0	0	0	0	0	0	0	0	0	0	0	0	0	0	0	0	0	0	0	0	0	0	0	0	0	0	0	0	0
SRR14874317	SAMN19774047	Calix	Central	St. Louis, MO	2017	79	79	0	0	0	0	1	0	0	0	0	0	0	0	0	0	0	0	0	0	0	0	0	0	0	0	0	0	0	0	0	0	0	0	0	0	0	0	0	0	0	0	0	0
SRR14874320	SAMN19774071	Calix	Central	St. Louis, MO	2017	406	406	0	0	0	0	0	0	0	0	0	0	1	0	0	0	0	0	0	0	0	0	0	0	0	0	0	0	0	0	0	0	0	0	0	0	0	0	0	0	0	0	0	0
SRR14874321	SAMN19774070	Calix	Central	St. Louis, MO	2017	79	79	0	0	0	0	1	0	0	0	0	0	0	0	0	0	0	0	0	0	0	0	0	1	0	0	0	0	0	0	0	0	0	0	0	0	0	0	0	0	0	0	0	0
SRR14874322	SAMN19774069	Calix	Central	St. Louis, MO	2017	Other	NT
SRR14874323	SAMN19774068	Calix	Central	St. Louis, MO	2017	499	499	0	0	0	0	0	0	0	0	0	0	0	0	0	0	0	0	0	0	0	0	0	0	0	0	0	0	0	0	0	0	1	0	0	0	0	0	0	0	0	0	0	0
SRR14874325	SAMN19774066	Calix	Central	St. Louis, MO	2017	Other	374
SRR14874329	SAMN19774249	Calix	Central	St. Louis, MO	2019	Other	78
SRR14874330	SAMN19774248	Calix	Central	St. Louis, MO	2019	32	32	0	0	0	0	0	0	0	0	0	0	0	0	0	0	0	0	0	0	0	0	0	0	0	0	0	0	0	0	0	0	0	0	0	0	0	0	0	0	0	0	0	0
SRR14874331	SAMN19774247	Calix	Central	St. Louis, MO	2019	Other	NT
SRR14874335	SAMN19774064	Calix	Central	St. Louis, MO	2017	406	406	0	0	0	0	0	0	0	0	0	0	1	0	0	0	0	0	0	0	0	0	0	0	0	0	0	0	0	0	0	0	0	0	0	0	0	0	0	0	0	0	0	0
SRR14874339	SAMN19774241	Calix	Central	St. Louis, MO	2019	Other	NT
SRR14874350	SAMN19774231	Calix	Central	St. Louis, MO	2019	2	2	0	0	0	0	0	0	0	0	1	0	0	1	0	0	0	0	0	0	0	0	0	0	0	0	0	0	0	0	0	0	0	0	0	0	0	0	0	0	0	0	0	0
SRR14874352	SAMN19774229	Calix	Central	St. Louis, MO	2019	406	406	0	0	0	0	0	0	0	0	0	0	0	0	0	0	0	0	0	0	0	0	0	0	0	0	0	0	0	0	0	0	0	0	0	0	0	0	0	0	0	0	0	0
SRR14874357	SAMN19774224	Calix	Central	St. Louis, MO	2019	Other	106
SRR14874364	SAMN19774218	Calix	Central	St. Louis, MO	2018	Other	721
SRR14874369	SAMN19774061	Calix	Central	St. Louis, MO	2017	79	79	0	0	0	0	1	0	0	0	0	0	0	0	0	0	0	0	0	0	0	0	0	1	0	0	0	0	0	0	0	0	0	0	0	0	0	0	0	0	0	0	0	0
SRR14874370	SAMN19774213	Calix	Central	St. Louis, MO	2018	406	406	0	0	0	0	0	0	0	0	0	0	0	0	0	0	0	0	0	0	0	0	0	0	0	0	0	0	0	0	0	0	0	0	0	0	0	0	0	0	0	0	0	0
SRR14874375	SAMN19774208	Calix	Central	St. Louis, MO	2018	Other	428
SRR14874376	SAMN19774207	Calix	Central	St. Louis, MO	2018	Other	NT
SRR14874377	SAMN19774206	Calix	Central	St. Louis, MO	2018	Other	78
SRR14874378	SAMN19774205	Calix	Central	St. Louis, MO	2018	499	499	0	0	0	0	0	0	0	0	0	0	0	0	0	0	0	0	0	0	0	0	0	0	0	0	0	0	0	0	0	0	1	0	0	0	0	0	0	0	0	0	0	0
SRR14874380	SAMN19774060	Calix	Central	St. Louis, MO	2017	499	499	0	0	0	0	0	0	0	0	0	0	0	0	0	0	0	0	0	0	0	0	0	0	0	0	0	0	0	0	0	0	1	0	0	0	0	0	0	0	0	0	0	0
SRR14874381	SAMN19774203	Calix	Central	St. Louis, MO	2018	499	499	0	0	0	0	0	0	0	0	0	0	0	0	0	0	0	0	0	0	0	0	0	0	0	0	0	0	0	0	0	0	1	0	0	0	0	0	0	0	0	0	0	0
SRR14874383	SAMN19774201	Calix	Central	St. Louis, MO	2018	499	499	0	0	0	0	0	0	0	0	0	0	0	0	0	0	0	0	0	0	0	0	0	0	0	0	0	0	0	0	0	0	1	0	0	0	0	0	0	0	0	0	0	0
SRR14874385	SAMN19774199	Calix	Central	St. Louis, MO	2018	499	499	0	0	0	0	0	0	0	0	0	0	0	0	0	0	0	0	0	0	0	0	0	0	0	0	0	0	0	0	0	0	1	0	0	0	0	0	0	0	0	0	0	0
SRR14874387	SAMN19774197	Calix	Central	St. Louis, MO	2018	499	499	0	0	0	0	0	0	0	0	0	0	0	0	0	0	0	0	0	0	0	0	0	0	0	0	0	0	0	0	0	0	1	0	0	0	0	0	0	0	0	0	0	0
SRR14874389	SAMN19774195	Calix	Central	St. Louis, MO	2018	Other	NT
SRR14874390	SAMN19774194	Calix	Central	St. Louis, MO	2018	Other	NT
SRR14874392	SAMN19774193	Calix	Central	St. Louis, MO	2018	499	499	0	0	0	0	0	0	0	0	0	0	0	0	0	0	0	0	0	0	0	0	0	0	0	0	0	0	0	0	0	0	1	0	0	0	0	0	0	0	0	0	0	0
SRR14874393	SAMN19774192	Calix	Central	St. Louis, MO	2018	499	499	0	0	0	0	0	0	0	0	0	0	0	0	0	0	0	0	0	0	0	0	0	0	0	0	0	0	0	0	0	0	1	0	0	0	0	0	0	0	0	0	0	0
SRR14874395	SAMN19774190	Calix	Central	St. Louis, MO	2018	Other	765
SRR14874396	SAMN19774189	Calix	Central	St. Louis, MO	2018	1	1	0	0	0	0	0	0	0	0	0	0	0	0	1	0	0	0	0	0	0	0	0	0	0	0	0	0	0	0	0	0	0	0	0	0	0	0	0	0	0	0	0	0
SRR14874397	SAMN19774188	Calix	Central	St. Louis, MO	2018	Other	NT
SRR14874398	SAMN19774187	Calix	Central	St. Louis, MO	2018	499	499	0	0	0	0	0	0	0	0	0	0	0	0	0	0	0	0	0	0	0	0	0	0	0	0	0	0	0	0	0	0	1	0	0	0	0	0	0	0	0	0	0	0
SRR14874399	SAMN19774186	Calix	Central	St. Louis, MO	2018	2	2	0	0	0	0	0	0	1	0	0	1	0	0	0	0	0	0	0	0	0	0	0	0	0	0	0	0	0	0	0	0	0	0	0	0	0	0	0	0	0	0	0	0
SRR14874404	SAMN19774182	Calix	Central	St. Louis, MO	2018	Other	221
SRR14874405	SAMN19774181	Calix	Central	St. Louis, MO	2018	Other	353
SRR14874407	SAMN19774179	Calix	Central	St. Louis, MO	2018	Other	309
SRR14874419	SAMN19774168	Calix	Central	St. Louis, MO	2018	499	499	0	0	0	0	0	0	0	0	0	0	0	0	0	0	0	0	0	0	0	0	0	0	0	0	0	0	0	0	0	0	1	0	0	0	0	0	0	0	0	0	0	0
SRR14874420	SAMN19774167	Calix	Central	St. Louis, MO	2018	406	406	0	0	0	0	0	0	0	0	0	0	0	0	0	0	0	0	0	0	0	0	0	0	0	0	0	0	0	0	0	0	0	0	0	0	0	0	0	0	0	0	0	0
SRR14874421	SAMN19774166	Calix	Central	St. Louis, MO	2018	499	499	0	0	0	0	0	0	0	0	0	0	0	0	0	0	0	0	0	0	0	0	0	0	0	0	0	0	0	0	0	0	1	0	0	0	0	0	0	0	0	0	0	0
SRR14874428	SAMN19774160	Calix	Central	St. Louis, MO	2018	499	499	0	0	0	0	0	0	0	0	0	0	0	0	0	0	0	0	0	0	0	0	0	0	0	0	0	0	0	0	0	0	1	0	0	0	0	0	0	0	0	0	0	0
SRR14874429	SAMN19774159	Calix	Central	St. Louis, MO	2018	406	406	0	0	0	0	0	0	0	0	0	0	1	0	0	0	0	0	0	0	0	0	0	0	0	0	0	0	0	0	0	0	0	0	0	0	0	0	0	0	0	0	0	0
SRR14874430	SAMN19774158	Calix	Central	St. Louis, MO	2018	499	499	0	0	0	0	0	0	0	0	0	0	0	0	0	0	0	0	0	0	0	0	0	0	0	0	0	0	0	0	0	0	1	0	0	0	0	0	0	0	0	0	0	0
SRR14874431	SAMN19774157	Calix	Central	St. Louis, MO	2018	2	2	0	0	0	0	0	0	0	0	0	0	0	0	0	0	0	0	0	0	0	0	0	0	0	0	0	0	0	0	0	0	0	0	0	0	0	0	0	0	0	0	0	0
SRR14874432	SAMN19774156	Calix	Central	St. Louis, MO	2018	Other	NT
SRR14874435	SAMN19774055	Calix	Central	St. Louis, MO	2017	Other	NT
SRR14874441	SAMN19774148	Calix	Central	St. Louis, MO	2018	Other	NT
SRR14874442	SAMN19774147	Calix	Central	St. Louis, MO	2018	Other	1730
SRR14874444	SAMN19774145	Calix	Central	St. Louis, MO	2018	406	406	0	0	0	0	0	0	0	0	0	0	1	0	0	0	0	0	0	0	0	0	0	0	0	0	0	0	0	0	0	0	0	0	0	0	0	0	0	0	0	0	0	0
SRR14874446	SAMN19774054	Calix	Central	St. Louis, MO	2017	499	499	0	0	0	0	0	0	0	0	0	0	0	0	0	0	0	0	0	0	0	0	0	0	0	0	0	0	0	0	0	0	1	0	0	0	0	0	0	0	0	0	0	0
SRR14874447	SAMN19774045	Calix	Central	St. Louis, MO	2017	150	150	0	0	0	0	0	0	0	0	0	0	0	0	0	0	0	0	0	1	0	0	0	0	0	0	0	0	0	0	0	0	0	0	0	0	0	0	0	0	0	0	0	0
SRR14874448	SAMN19774044	Calix	Central	St. Louis, MO	2017	Other	810
SRR15845918	SAMN21392405	McKay (CDC)	US Unknown	USA	2016	2	2	1	0	0	0	0	0	0	0	0	1	0	0	0	0	0	0	0	0	0	0	0	0	0	0	0	0	0	0	0	0	0	0	0	0	0	0	0	0	0	0	0	0
SRR15845919	SAMN21392404	McKay (CDC)	US Unknown	USA	2015	2	2	0	0	0	0	0	0	0	0	0	0	0	0	0	0	0	0	0	0	0	0	0	0	0	0	0	0	0	0	0	0	0	0	0	0	0	0	0	0	0	0	0	0
SRR15845920	SAMN21392323	McKay (CDC)	US Unknown	USA	2015	406	406	0	0	0	0	0	0	0	0	0	0	0	0	0	0	0	0	0	0	1	0	0	0	0	0	0	0	0	0	0	0	0	0	0	0	0	0	0	0	0	0	0	0
SRR15845921	SAMN21392403	McKay (CDC)	US Unknown	USA	2015	Other	1143
SRR15845922	SAMN21392402	McKay (CDC)	US Unknown	USA	2015	Other	25
SRR15845923	SAMN21392401	McKay (CDC)	US Unknown	USA	2015	2	2	0	0	0	0	0	1	0	0	0	1	0	0	0	0	0	0	0	0	0	0	0	0	0	0	0	0	0	0	0	0	0	0	0	0	0	0	0	0	0	0	0	0
SRR15845925	SAMN21392399	McKay (CDC)	US Unknown	USA	2015	499	499	0	0	0	0	0	0	0	0	0	0	0	0	0	0	0	0	0	0	0	0	0	0	0	0	0	0	0	0	0	0	1	0	0	0	0	0	0	0	0	0	0	0
SRR15845926	SAMN21392398	McKay (CDC)	US Unknown	USA	2015	2	2	1	0	0	0	0	0	1	0	0	1	0	0	0	0	0	0	0	0	0	0	0	0	0	0	0	0	0	0	0	0	0	0	0	0	0	0	0	0	0	0	0	0
SRR15845927	SAMN21392397	McKay (CDC)	US Unknown	USA	2015	32	32	0	0	0	0	0	0	0	0	0	0	0	0	0	0	0	0	0	0	0	0	0	0	0	0	0	0	0	0	0	0	0	0	0	0	0	0	0	0	0	0	0	0
SRR15845928	SAMN21392396	McKay (CDC)	US Unknown	USA	2015	2	2	0	0	0	0	0	0	0	0	0	0	0	0	0	0	0	0	0	0	0	0	0	0	0	0	0	0	0	0	0	0	0	0	0	0	0	0	0	0	0	0	0	0
SRR15845929	SAMN21392395	McKay (CDC)	US Unknown	USA	2015	406	1091	0	0	0	0	0	0	0	0	0	0	1	0	0	0	0	0	0	0	0	0	0	0	0	0	0	0	0	0	0	0	0	0	0	0	0	0	0	0	0	0	0	0
SRR15845930	SAMN21392394	McKay (CDC)	US Unknown	USA	2015	2	2	1	0	0	0	0	0	0	0	0	1	0	0	0	0	0	0	0	0	0	0	0	0	0	0	0	0	0	0	0	0	0	0	0	0	0	0	0	0	0	0	0	0
SRR15845932	SAMN21392393	McKay (CDC)	US Unknown	USA	2015	Other	1144
SRR15845933	SAMN21392392	McKay (CDC)	US Unknown	USA	2015	Other	1142
SRR15845934	SAMN21392391	McKay (CDC)	US Unknown	USA	2015	1	734	0	0	0	0	0	0	0	0	0	0	1	0	0	0	0	0	0	0	0	0	0	0	0	0	0	1	0	0	0	0	0	0	0	0	0	0	0	0	0	0	0	0
SRR15845935	SAMN21392390	McKay (CDC)	US Unknown	USA	2015	Other	1143
SRR15845936	SAMN21392389	McKay (CDC)	US Unknown	USA	2015	Other	500
SRR15845937	SAMN21392388	McKay (CDC)	US Unknown	USA	2015	499	1180	0	0	0	0	0	0	0	0	0	0	0	0	0	0	0	0	0	0	0	0	0	0	0	0	0	0	0	0	0	0	1	0	0	0	0	0	0	0	0	0	0	0
SRR15845938	SAMN21392387	McKay (CDC)	US Unknown	USA	2015	250	250	0	0	0	0	0	1	0	0	0	0	0	0	0	0	0	0	0	0	0	0	0	0	0	0	0	0	1	0	0	0	0	0	0	0	0	0	0	0	0	0	0	0
SRR15845939	SAMN21392386	McKay (CDC)	US Unknown	USA	2015	2	2	0	0	0	0	0	0	0	0	0	0	1	0	0	0	0	0	1	0	0	0	0	0	0	0	0	0	0	0	0	0	0	0	0	0	0	0	0	0	0	0	0	0
SRR15845940	SAMN21392385	McKay (CDC)	US Unknown	USA	2014	2	2	0	0	0	0	0	0	0	0	1	0	0	0	0	0	0	0	0	0	0	0	0	0	0	0	0	0	0	0	0	0	0	0	0	0	0	0	0	0	0	0	0	0
SRR15845941	SAMN21392384	McKay (CDC)	US Unknown	USA	2014	2	2	1	0	0	0	0	1	0	0	0	1	0	0	0	0	0	0	0	0	0	0	0	0	0	0	0	0	0	0	0	0	0	0	0	0	0	0	0	0	0	0	0	0
SRR15845943	SAMN21392383	McKay (CDC)	US Unknown	USA	2014	2	2	0	0	0	0	0	0	0	1	0	0	0	0	0	0	0	0	0	0	0	0	0	0	0	0	0	0	0	0	0	0	0	0	0	0	0	0	0	0	0	0	0	0
SRR15845944	SAMN21392382	McKay (CDC)	US Unknown	USA	2014	2	2	1	0	0	0	0	0	0	0	0	1	0	0	0	0	0	0	0	0	0	0	0	0	0	0	0	0	0	0	0	0	0	0	0	0	0	0	0	0	0	0	0	0
SRR15845945	SAMN21392381	McKay (CDC)	US Unknown	USA	2014	2	2	0	0	0	0	0	0	0	0	0	0	0	0	0	0	0	0	0	0	0	0	0	0	0	0	0	0	0	0	0	0	0	0	0	0	0	0	0	0	0	0	0	0
SRR15845946	SAMN21392380	McKay (CDC)	US Unknown	USA	2014	2	2	0	0	0	0	0	0	0	0	0	0	0	0	0	0	0	0	0	0	0	0	0	0	0	0	0	0	0	0	0	0	0	0	0	0	0	0	0	0	0	0	0	0
SRR15845947	SAMN21392379	McKay (CDC)	US Unknown	USA	2014	2	2	0	0	0	0	0	0	0	1	0	0	0	0	0	0	0	0	0	0	0	0	0	0	0	0	0	0	0	0	0	0	0	0	0	0	0	0	0	0	0	0	0	0
SRR15845948	SAMN21392378	McKay (CDC)	US Unknown	USA	2014	2	2	0	0	0	0	0	0	0	1	0	0	0	0	0	0	0	0	0	0	0	0	0	0	0	0	0	0	0	0	0	0	0	0	0	0	0	0	0	0	0	0	0	0
SRR15845949	SAMN21392377	McKay (CDC)	US Unknown	USA	2014	2	2	0	0	0	0	0	0	0	0	0	0	0	0	0	0	0	0	0	0	0	0	0	0	0	0	0	0	0	0	0	0	0	0	0	0	0	0	0	0	0	0	0	0
SRR15845950	SAMN21392376	McKay (CDC)	US Unknown	USA	2014	2	2	0	0	0	0	0	0	0	1	0	0	0	0	0	0	0	0	0	0	0	0	0	0	0	0	0	0	0	0	0	0	0	0	0	0	0	0	0	0	0	0	0	0
SRR15845951	SAMN21392375	McKay (CDC)	US Unknown	USA	2014	2	2	0	0	0	0	0	0	0	0	0	0	0	0	0	0	0	0	0	0	0	0	0	0	0	0	0	0	0	0	0	0	0	0	0	0	0	0	0	0	0	0	0	0
SRR15845952	SAMN21392374	McKay (CDC)	US Unknown	USA	2014	2	2	0	0	0	0	0	0	0	0	0	0	0	0	0	0	0	0	0	0	0	0	0	0	0	0	0	0	0	0	0	0	0	0	0	0	0	0	0	0	0	0	0	0
SRR15845953	SAMN21392320	McKay (CDC)	US Unknown	USA	2015	406	406	0	0	0	0	0	0	0	0	0	0	0	0	0	0	0	0	0	0	0	0	0	0	0	0	0	1	0	0	0	0	0	0	0	0	0	0	0	0	0	0	0	0
SRR15845954	SAMN21392373	McKay (CDC)	US Unknown	USA	2014	499	499	0	0	0	0	0	0	0	0	0	0	0	0	0	0	0	0	0	0	0	0	0	0	0	0	0	0	0	0	0	0	1	0	0	0	0	0	0	0	0	0	0	0
SRR15845955	SAMN21392372	McKay (CDC)	US Unknown	USA	2014	2	2	1	0	0	0	0	0	0	0	0	1	0	0	0	0	0	0	0	0	0	0	0	0	0	0	0	0	0	0	0	0	0	0	0	0	0	0	0	0	0	0	0	0
SRR15845956	SAMN21392371	McKay (CDC)	US Unknown	USA	2014	2	2	0	0	0	0	0	0	0	0	0	0	0	0	0	0	0	0	0	0	0	0	0	0	0	0	0	0	0	0	0	0	0	0	0	0	0	0	0	0	0	0	0	0
SRR15845957	SAMN21392370	McKay (CDC)	US Unknown	USA	2014	2	2	0	0	0	0	0	0	0	1	0	0	0	0	0	0	0	0	0	0	0	0	0	0	0	0	0	0	0	0	0	0	0	0	0	0	0	0	0	0	0	0	0	0
SRR15845961	SAMN21392366	McKay (CDC)	US Unknown	USA	2014	2	2	1	0	0	0	0	0	0	0	0	1	0	0	0	0	0	0	0	0	0	0	0	0	0	0	0	0	0	0	0	0	0	0	0	0	0	0	0	0	0	0	0	0
SRR15845963	SAMN21392364	McKay (CDC)	US Unknown	USA	2014	499	499	0	0	0	0	0	0	0	0	0	0	0	0	0	0	0	0	0	0	0	0	0	0	0	0	0	0	0	0	0	0	1	0	0	0	0	0	0	0	0	0	0	0
SRR15845964	SAMN21392319	McKay (CDC)	US Unknown	USA	2015	2	2	0	0	0	0	0	0	0	0	0	0	0	0	0	0	0	0	1	0	0	0	0	0	0	0	0	0	0	0	0	0	0	0	0	0	0	0	0	0	0	0	0	0
SRR15845966	SAMN21392362	McKay (CDC)	US Unknown	USA	2014	Other	215
SRR15845968	SAMN21392360	McKay (CDC)	US Unknown	USA	2014	Other	187
SRR15845969	SAMN21392359	McKay (CDC)	US Unknown	USA	2014	2	2	0	0	0	0	0	0	0	0	0	0	0	0	0	0	0	0	0	0	0	0	0	0	0	0	0	0	0	0	0	0	0	0	0	0	0	0	0	0	0	0	0	0
SRR15845972	SAMN21392356	McKay (CDC)	US Unknown	USA	2014	2	2	0	0	0	0	0	0	0	0	0	1	0	0	0	0	0	0	0	0	0	0	0	0	0	0	0	0	0	0	0	0	0	0	0	0	0	0	0	0	0	0	0	0
SRR15845974	SAMN21392354	McKay (CDC)	US Unknown	USA	2014	250	250	0	0	0	0	0	1	0	0	0	0	0	0	0	0	0	0	0	0	0	0	0	0	0	0	0	0	1	0	0	0	0	0	0	0	0	0	0	0	0	0	0	0
SRR15845977	SAMN21392352	McKay (CDC)	US Unknown	USA	2013	2	2	0	0	0	0	0	0	0	0	0	0	0	0	0	0	0	0	0	0	0	0	0	0	0	0	0	0	0	0	0	0	0	0	0	0	0	0	0	0	0	0	0	0
SRR15845979	SAMN21392350	McKay (CDC)	US Unknown	USA	2013	406	1091	0	0	0	0	0	0	0	0	0	0	1	0	0	0	0	0	0	0	0	0	0	0	0	0	0	0	0	0	0	0	0	0	0	0	0	0	0	0	0	0	0	0
SRR15845980	SAMN21392349	McKay (CDC)	US Unknown	USA	2016	150	150	0	0	0	0	0	0	0	0	0	0	0	0	0	0	0	0	0	1	0	0	0	0	0	0	0	0	0	0	0	0	0	0	0	0	0	0	0	0	0	0	0	0
SRR15845985	SAMN21392344	McKay (CDC)	US Unknown	USA	2015	250	250	0	0	0	0	0	1	0	0	0	0	0	0	0	0	0	0	0	0	0	0	0	0	0	0	0	0	1	0	0	0	0	0	0	0	0	0	0	0	0	0	0	0
SRR15845986	SAMN21392317	McKay (CDC)	US Unknown	USA	2015	2	2	0	0	0	0	0	0	0	0	0	0	0	0	0	0	0	0	0	0	0	0	0	0	0	0	0	0	0	0	0	0	0	0	0	0	0	0	0	0	0	0	0	0
SRR15845987	SAMN21392343	McKay (CDC)	US Unknown	USA	2015	2	2	0	0	0	0	0	1	0	0	0	0	0	0	0	0	0	0	0	0	0	0	0	0	0	0	0	0	0	0	0	0	0	0	0	0	0	0	0	0	0	0	0	0
SRR15845988	SAMN21392342	McKay (CDC)	US Unknown	USA	2014	2	2	1	0	0	0	0	0	0	0	0	1	0	0	0	0	0	0	0	0	0	0	0	0	0	0	0	0	0	0	0	0	0	0	0	0	0	0	0	0	0	0	0	0
SRR15845990	SAMN21392340	McKay (CDC)	US Unknown	USA	2017	2	2	0	0	0	0	0	0	0	0	0	0	1	0	0	0	0	0	0	0	0	0	0	0	0	0	0	0	0	0	0	0	0	0	1	0	0	0	0	0	0	0	0	0
SRR15846003	SAMN21392328	McKay (CDC)	US Unknown	USA	2016	406	406	0	0	0	0	0	0	0	0	0	0	0	0	0	0	0	0	0	0	0	0	0	1	0	0	0	0	0	0	0	0	0	0	0	0	0	0	0	0	0	0	0	0
SRR15846009	SAMN21392314	McKay (CDC)	US Unknown	USA	2014	406	406	0	0	0	0	0	0	0	0	0	0	1	0	0	0	0	0	0	0	1	0	0	0	0	0	0	0	0	0	0	0	0	0	0	0	0	0	0	0	0	0	0	0
SRR16492592	SAMN22404431		US Unknown	USA	2021	108	108	0	0	0	0	0	0	0	0	0	0	0	0	0	0	0	0	0	0	0	0	0	0	0	0	0	0	0	0	0	0	0	0	0	0	0	0	0	0	0	0	0	0
SRR17769987	SAMN22404431		US Unknown	USA	2021	108	108	0	0	0	0	0	0	0	0	0	0	0	0	0	0	0	0	0	0	0	0	0	0	0	0	0	0	0	0	0	0	0	0	0	0	0	0	0	0	0	0	0	0
SRR1819802	SAMN03277101	Adams	West	Oregon	2013	2	2	0	0	0	0	0	0	0	0	0	0	1	0	0	0	0	0	0	0	0	0	0	0	0	0	0	0	0	0	0	0	0	0	0	0	0	0	0	0	0	0	0	0
SRR18349576	SAMN26794600		US Unknown	USA	2021	108	108	0	0	0	0	0	0	0	0	0	0	0	0	0	0	0	0	0	0	0	0	0	0	0	0	0	0	0	0	0	0	0	0	0	0	0	0	0	0	0	0	0	0
SRR18349580	SAMN26794596		US Unknown	USA	2022	108	108	0	0	0	0	0	0	0	0	0	0	0	0	0	0	0	0	0	0	0	0	0	0	0	0	0	0	0	0	0	0	0	0	0	0	0	0	0	0	0	0	0	0
SRR18636464	SAMN27306014		US Unknown	USA	2022	108	108	0	0	0	0	0	0	0	0	0	0	0	0	0	0	0	0	0	0	0	0	0	0	0	0	0	0	0	0	0	0	0	0	0	0	0	0	0	0	0	0	0	0
SRR21388544	SAMN30630820		US Unknown	USA	2022	108	108	0	0	0	0	0	0	0	0	0	0	0	0	0	0	0	0	0	0	0	0	0	0	0	0	0	0	0	0	0	0	0	0	0	0	0	0	0	0	0	0	0	0
SRR2558766	SAMN04145715	Fitzpatrick	Midwest	Chicago, IL	2010	Other	93
SRR2558767	SAMN04145716	Fitzpatrick	Midwest	Chicago, IL	2010	499	499
SRR2558768	SAMN04145717	Fitzpatrick	Midwest	Chicago, IL	2010	Other	1177
SRR2558769	SAMN02867841	Fitzpatrick	Midwest	Chicago, IL	2010	499	499
SRR2558772	SAMN04145719	Fitzpatrick	Midwest	Chicago, IL	2010	406	406
SRR2558773	SAMN04145720	Fitzpatrick	Midwest	Chicago, IL	2010	79	79
SRR2558774	SAMN04145721	Fitzpatrick	Midwest	Chicago, IL	2010	Other	23
SRR2558775	SAMN04145722	Fitzpatrick	Midwest	Chicago, IL	2010	Other	93
SRR2558777	SAMN04145723	Fitzpatrick	Midwest	Chicago, IL	2010	79	79
SRR2558778	SAMN04145724	Fitzpatrick	Midwest	Chicago, IL	2010	79	79
SRR2558779	SAMN04145725	Fitzpatrick	Midwest	Chicago, IL	2010	499	499
SRR2558780	SAMN04145726	Fitzpatrick	Midwest	Chicago, IL	2010	2	2
SRR2558781	SAMN04145727	Fitzpatrick	Midwest	Chicago, IL	2010	Other	0
SRR2558782	SAMN04145728	Fitzpatrick	Midwest	Chicago, IL	2010	Other	0
SRR2558783	SAMN04145729	Fitzpatrick	Midwest	Chicago, IL	2010	2	2
SRR2558784	SAMN04145730	Fitzpatrick	Midwest	Chicago, IL	2011	2	2
SRR2558785	SAMN04145731	Fitzpatrick	Midwest	Chicago, IL	2011	2	2
SRR2558786	SAMN04145732	Fitzpatrick	Midwest	Chicago, IL	2011	2	2
SRR2558788	SAMN04145733	Fitzpatrick	Midwest	Chicago, IL	2011	79	79
SRR2558790	SAMN04145734	Fitzpatrick	Midwest	Chicago, IL	2011	406	406
SRR2558791	SAMN04145735	Fitzpatrick	Midwest	Chicago, IL	2011	Other	93
SRR2558792	SAMN04145736	Fitzpatrick	Midwest	Chicago, IL	2011	2	2	0	0	0	0	0	0	1	0	0	1	0	0	0	0	0	0	0	0	0	0	0	0	0	0	0	0	0	0	0	0	0	0	0	0	0	0	0	0	0	0	0	0
SRR2558797	SAMN04145737	Fitzpatrick	Midwest	Chicago, IL	2011	250	250
SRR2558798	SAMN04145738	Fitzpatrick	Midwest	Chicago, IL	2011	2	2
SRR2558799	SAMN04145739	Fitzpatrick	Midwest	Chicago, IL	2011	2	2	0	0	0	0	0	0	0	0	0	0	0	0	0	0	0	0	0	0	0	0	0	0	0	0	0	0	0	0	0	0	0	0	0	0	0	0	0	0	0	0	0	0
SRR2558800	SAMN04145740	Fitzpatrick	Midwest	Chicago, IL	2011	Other	1337
SRR2558805	SAMN04145741	Fitzpatrick	Midwest	Chicago, IL	2011	Other	64
SRR2558807	SAMN04145742	Fitzpatrick	Midwest	Chicago, IL	2011	79	79	0	0	1	0	1	0	0	0	0	0	0	0	0	0	0	0	0	0	0	0	0	0	0	0	0	1	0	0	0	0	0	0	0	0	0	0	0	0	0	0	0	0
SRR2558809	SAMN04145743	Fitzpatrick	Midwest	Chicago, IL	2011	Other	0
SRR2558810	SAMN04145744	Fitzpatrick	Midwest	Chicago, IL	2012	406	406	0	0	0	0	0	0	0	0	0	0	1	0	0	0	0	0	0	0	0	0	0	0	0	0	0	1	0	0	0	0	0	0	0	0	0	0	0	0	0	0	0	0
SRR2558811	SAMN04145745	Fitzpatrick	Midwest	Chicago, IL	2012	406	406
SRR2558812	SAMN04145746	Fitzpatrick	Midwest	Chicago, IL	2012	499	499
SRR2558813	SAMN04145747	Fitzpatrick	Midwest	Chicago, IL	2012	499	499
SRR2558814	SAMN04145748	Fitzpatrick	Midwest	Chicago, IL	2012	406	406	0	0	0	0	0	0	0	0	0	0	1	0	0	0	0	0	0	0	0	0	0	0	0	0	0	1	0	0	0	0	0	0	0	0	0	0	0	0	0	0	0	0
SRR2558815	SAMN04145749	Fitzpatrick	Midwest	Chicago, IL	2012	499	499
SRR2558816	SAMN04145750	Fitzpatrick	Midwest	Chicago, IL	2012	Other	119
SRR2558818	SAMN04145751	Fitzpatrick	Midwest	Chicago, IL	2012	2	2
SRR2558819	SAMN04145752	Fitzpatrick	Midwest	Chicago, IL	2012	406	406
SRR2558822	SAMN04145753	Fitzpatrick	Midwest	Chicago, IL	2012	406	406
SRR2558824	SAMN04145754	Fitzpatrick	Midwest	Chicago, IL	2012	2	2	0	0	0	0	0	0	0	0	0	0	0	0	0	0	0	0	0	0	0	0	0	0	0	0	0	0	0	0	0	0	0	0	0	0	0	0	0	0	0	0	0	0
SRR2558825	SAMN04145755	Fitzpatrick	Midwest	Chicago, IL	2012	499	499
SRR2558826	SAMN04145756	Fitzpatrick	Midwest	Chicago, IL	2012	499	499
SRR2558827	SAMN04145757	Fitzpatrick	Midwest	Chicago, IL	2012	406	406
SRR2558828	SAMN04145758	Fitzpatrick	Midwest	Chicago, IL	2012	150	150
SRR2558829	SAMN04145759	Fitzpatrick	Midwest	Chicago, IL	2012	Other	1707
SRR2558830	SAMN04145760	Fitzpatrick	Midwest	Chicago, IL	2012	250	250
SRR2559323	SAMN04145762	Fitzpatrick	Midwest	Chicago, IL	2013	79	79
SRR2559324	SAMN04145771	Fitzpatrick	Midwest	Chicago, IL	2013	79	79
SRR2559325	SAMN04145772	Fitzpatrick	Midwest	Chicago, IL	2013	79	79
SRR2559326	SAMN04145773	Fitzpatrick	Midwest	Chicago, IL	2013	2	2
SRR2559327	SAMN04145774	Fitzpatrick	Midwest	Chicago, IL	2013	79	79
SRR2559352	SAMN04145763	Fitzpatrick	Midwest	Chicago, IL	2013	79	79
SRR2559353	SAMN04145764	Fitzpatrick	Midwest	Chicago, IL	2013	79	79
SRR2559354	SAMN04145765	Fitzpatrick	Midwest	Chicago, IL	2013	79	79
SRR2559355	SAMN04145766	Fitzpatrick	Midwest	Chicago, IL	2013	79	79
SRR2559356	SAMN04145767	Fitzpatrick	Midwest	Chicago, IL	2013	79	79
SRR2559357	SAMN04145768	Fitzpatrick	Midwest	Chicago, IL	2013	79	79
SRR2559358	SAMN04145769	Fitzpatrick	Midwest	Chicago, IL	2013	79	79
SRR2559359	SAMN04145770	Fitzpatrick	Midwest	Chicago, IL	2013	79	79
SRR3502988	SAMN04993337	Adams	Midwest	Cleveland, OH	2015	2	2	0	0	0	0	0	0	0	0	0	0	0	0	0	0	0	0	0	0	0	0	0	0	0	0	0	0	0	0	0	0	0	0	0	0	0	0	0	0	0	0	0	0
SRR3502989	SAMN04993338	Adams	Midwest	Cleveland, OH	2014	2	2
SRR3502990	SAMN04993338	Adams	Midwest	Cleveland, OH	2014	2	2	1	0	0	0	0	0	1	0	0	1	0	0	0	0	0	0	0	0	0	0	0	0	0	0	0	0	0	0	0	0	0	0	0	0	0	0	0	0	0	0	0	0
SRR3502992	SAMN04993339	Adams	Midwest	Cleveland, OH	2013	406	1088
SRR3502996	SAMN04993339	Adams	Midwest	Cleveland, OH	2013	406	1088	0	0	0	0	0	0	0	0	0	0	1	0	0	0	0	0	0	0	0	0	0	0	0	0	0	1	0	0	0	0	0	0	0	0	0	0	0	0	0	0	0	0
SRR3502997	SAMN04993340	Adams	Midwest	Cleveland, OH	2013	2	2
SRR3503026	SAMN04993340	Adams	Midwest	Cleveland, OH	2013	2	2	0	0	1	0	0	0	0	0	0	0	0	0	0	0	0	0	0	0	0	0	0	0	1	0	0	0	0	0	0	0	0	0	0	0	0	0	0	0	0	0	0	0
SRR3503028	SAMN04993341	Adams	Midwest	Cleveland, OH	2014	2	2
SRR3503029	SAMN04993343	Adams	Midwest	Cleveland, OH	2014	2	2
SRR3503033	SAMN04993345	Adams	Midwest	Cleveland, OH	2014	2	2
SRR3503034	SAMN04993349	Adams	Midwest	Cleveland, OH	2013	406	406
SRR3503035	SAMN04993349	Adams	Midwest	Cleveland, OH	2013	406	406	0	0	0	0	0	0	0	0	0	0	0	0	0	0	0	0	0	0	0	0	0	0	0	0	0	0	0	0	0	0	0	0	0	0	0	0	0	0	0	0	0	0
SRR3503037	SAMN04993350	Adams	Midwest	Cleveland, OH	2014	2	2
SRR3503038	SAMN04993350	Adams	Midwest	Cleveland, OH	2014	2	2	0	0	0	0	0	0	1	0	0	1	0	0	0	0	0	0	0	0	0	0	0	0	0	0	0	0	0	0	0	0	0	0	0	0	0	0	0	0	0	0	0	0
SRR3503039	SAMN04993351	Adams	Midwest	Cleveland, OH	2013	2	2
SRR3503441	SAMN04993351	Adams	Midwest	Cleveland, OH	2013	2	2	0	0	0	0	0	0	0	0	0	0	1	0	0	0	0	0	0	0	0	0	0	0	0	0	0	0	0	0	0	0	0	0	0	0	0	0	0	0	0	0	0	0
SRR3503443	SAMN04993353	Adams	Midwest	Cleveland, OH	2012	406	406
SRR3503444	SAMN04993355	Adams	Midwest	Cleveland, OH	2015	250	250
SRR3503445	SAMN04993357	Adams	Midwest	Cleveland, OH	2013	2	2
SRR3503448	SAMN04993357	Adams	Midwest	Cleveland, OH	2013	2	2	0	0	0	0	0	0	0	0	0	0	1	0	0	0	0	0	0	0	0	0	0	0	0	0	0	0	0	0	0	0	0	0	0	0	0	0	0	0	0	0	0	0
SRR3503450	SAMN04993359	Adams	Midwest	Cleveland, OH	2015	2	632
SRR3503451	SAMN04993359	Adams	Midwest	Cleveland, OH	2015	2	632	0	0	0	0	0	0	0	0	0	0	1	0	0	0	0	0	0	0	0	0	0	0	0	0	0	0	0	0	0	0	0	0	0	0	0	0	0	0	0	0	0	0
SRR3503456	SAMN04993360	Adams	Midwest	Cleveland, OH	2013	2	2
SRR3503457	SAMN04993363	Adams	Midwest	Cleveland, OH	2015	2	2
SRR3503458	SAMN04993365	Adams	Midwest	Cleveland, OH	2015	2	2
SRR3503459	SAMN04993366	Adams	Midwest	Cleveland, OH	2015	2	2
SRR3503463	SAMN04993370	Adams	Midwest	Cleveland, OH	2015	2	2
SRR3503472	SAMN04993370	Adams	Midwest	Cleveland, OH	2015	2	2	1	0	0	0	0	0	0	0	0	1	0	0	0	0	0	0	0	0	0	0	0	0	0	0	0	0	0	0	0	0	0	0	0	0	0	0	0	0	0	0	0	0
SRR3503473	SAMN04993372	Adams	Midwest	Cleveland, OH	2014	2	2
SRR3503474	SAMN04993374	Adams	Midwest	Cleveland, OH	2013	2	2
SRR3503475	SAMN04993377	Adams	Midwest	Cleveland, OH	2013	2	2
SRR3503476	SAMN04993377	Adams	Midwest	Cleveland, OH	2013	2	2	0	0	0	0	0	0	0	0	0	0	1	0	0	0	0	0	0	0	0	0	0	0	0	0	0	0	0	0	0	0	0	0	0	0	0	0	0	0	0	0	0	0
SRR3503601	SAMN04993378	Adams	Midwest	Cleveland, OH	2015	2	2
SRR3503602	SAMN04993379	Adams	Midwest	Cleveland, OH	2015	2	2
SRR3503603	SAMN04993381	Adams	Midwest	Cleveland, OH	2014	2	2	0	0	0	0	0	0	0	0	0	0	1	0	0	0	0	0	0	0	0	0	0	0	0	0	0	0	0	0	0	0	0	0	0	0	0	0	0	0	0	0	0	0
SRR3503604	SAMN04993382	Adams	Midwest	Cleveland, OH	2014	2	2
SRR3503610	SAMN04993382	Adams	Midwest	Cleveland, OH	2014	2	2	0	0	0	0	0	0	0	0	0	0	1	0	0	0	0	0	0	0	0	0	0	0	0	0	0	0	0	0	0	0	0	0	0	0	0	0	0	0	0	0	0	0
SRR3503613	SAMN04993384	Adams	Midwest	Cleveland, OH	2015	2	2
SRR3503615	SAMN04993384	Adams	Midwest	Cleveland, OH	2015	2	2	0	0	0	0	0	0	0	0	0	0	1	0	0	0	0	0	0	0	0	0	0	0	0	0	0	0	0	0	0	0	0	0	0	0	0	0	0	0	0	0	0	0
SRR3503616	SAMN04993385	Adams	Midwest	Cleveland, OH	2015	2	2
SRR3503617	SAMN04993412	Adams	Midwest	Cleveland, OH	2015	2	2
SRR3503620	SAMN04993385	Adams	Midwest	Cleveland, OH	2015	2	2	0	0	0	0	0	0	0	0	0	0	1	0	0	0	0	0	0	0	0	0	0	0	0	0	0	0	0	0	0	0	0	0	0	0	0	0	0	0	0	0	0	0
SRR3503621	SAMN04993386	Adams	Midwest	Cleveland, OH	2015	2	2
SRR3503622	SAMN04993386	Adams	Midwest	Cleveland, OH	2015	2	2	0	0	0	0	0	0	0	0	0	0	1	0	0	0	0	0	0	0	0	0	0	0	0	0	0	0	0	0	0	0	0	0	0	0	0	0	0	0	0	0	0	0
SRR3503626	SAMN04993413	Adams	Midwest	Cleveland, OH	2015	2	2
SRR3503630	SAMN04993414	Adams	Midwest	Cleveland, OH	2014	2	2
SRR3503631	SAMN04993414	Adams	Midwest	Cleveland, OH	2014	2	2	1	0	0	0	0	0	0	0	1	0	1	0	0	0	0	0	0	0	0	0	0	0	0	0	0	0	0	1	0	0	0	0	0	0	0	0	0	0	0	0	0	0
SRR3503820	SAMN04993416	Adams	Midwest	Cleveland, OH	2015	2	2
SRR3503821	SAMN04993417	Adams	Midwest	Cleveland, OH	2014	2	2
SRR3503822	SAMN04993417	Adams	Midwest	Cleveland, OH	2014	2	2	0	0	0	0	0	0	0	0	0	0	1	0	0	0	0	0	0	0	0	0	0	0	0	0	0	0	0	0	0	0	0	0	0	0	0	0	0	0	0	0	0	0
SRR3503823	SAMN04993418	Adams	Midwest	Cleveland, OH	2012	2	2
SRR3503825	SAMN04993418	Adams	Midwest	Cleveland, OH	2012	2	2	0	0	0	0	0	0	1	0	0	1	0	0	0	0	0	0	0	0	0	0	0	0	0	0	0	0	0	0	0	0	0	0	0	0	0	0	0	0	0	0	0	0
SRR3503826	SAMN04993419	Adams	Midwest	Cleveland, OH	2015	2	2
SRR3503827	SAMN04993419	Adams	Midwest	Cleveland, OH	2015	2	2	0	0	0	0	0	0	0	0	0	0	1	0	0	0	0	0	0	0	0	0	0	0	0	0	0	0	0	0	0	0	0	0	0	0	0	0	0	0	0	0	0	0
SRR3503830	SAMN04993415	Adams	Midwest	Cleveland, OH	2015	Other	NT
SRR3503833	SAMN04993421	Adams	Midwest	Cleveland, OH	2015	2	2
SRR3503835	SAMN04993421	Adams	Midwest	Cleveland, OH	2015	2	2	0	0	0	0	0	0	0	0	0	0	1	0	0	0	0	0	0	0	0	0	0	0	0	0	0	0	0	0	0	0	0	0	0	0	0	0	0	0	0	0	0	0
SRR3503836	SAMN04993422	Adams	Midwest	Cleveland, OH	2013	2	2
SRR3503838	SAMN04993424	Adams	Midwest	Cleveland, OH	2015	2	2
SRR3503841	SAMN04993424	Adams	Midwest	Cleveland, OH	2015	2	2	0	0	0	0	0	0	0	0	0	0	1	0	0	0	0	0	0	0	0	0	0	0	0	0	0	0	0	0	0	0	0	0	0	0	0	0	0	0	0	0	0	0
SRR3503843	SAMN04993426	Adams	Midwest	Cleveland, OH	2013	2	2
SRR3503844	SAMN04993427	Adams	Midwest	Cleveland, OH	2015	2	2
SRR3503845	SAMN04993427	Adams	Midwest	Cleveland, OH	2015	2	2	0	0	0	0	0	0	0	0	0	0	1	0	0	0	0	0	0	0	0	0	0	0	0	0	0	0	0	0	0	0	0	0	0	0	0	0	0	0	0	0	0	0
SRR3503898	SAMN04993429	Adams	Midwest	Cleveland, OH	2013	Other	NT
SRR3503899	SAMN04993430	Adams	Midwest	Cleveland, OH	2012	2	2
SRR3503900	SAMN04993430	Adams	Midwest	Cleveland, OH	2012	2	2	1	0	0	0	0	0	0	0	0	1	1	0	0	0	0	0	0	0	0	0	0	0	0	0	0	0	0	0	0	1	0	0	0	0	0	0	0	0	0	0	0	0
SRR3503901	SAMN04993432	Adams	Midwest	Cleveland, OH	2012	2	2
SRR3503902	SAMN04993434	Adams	Midwest	Cleveland, OH	2012	250	250
SRR3503903	SAMN04993434	Adams	Midwest	Cleveland, OH	2012	250	250	0	0	0	0	0	1	0	0	0	0	0	0	0	0	0	0	0	0	0	0	0	0	0	0	0	0	1	0	0	0	0	0	0	0	0	0	0	0	0	0	0	0
SRR3503904	SAMN04993432	Adams	Midwest	Cleveland, OH	2012	2	2	0	0	0	0	0	0	1	0	0	1	0	0	0	0	0	0	1	0	0	0	0	0	0	0	0	0	0	0	0	0	0	0	0	0	0	0	0	0	0	0	0	0
SRR3503905	SAMN04993435	Adams	Midwest	Cleveland, OH	2013	2	2	0	0	0	0	0	0	0	0	0	0	1	0	0	0	0	0	0	0	0	0	0	0	0	0	0	0	0	0	0	0	0	0	0	0	0	0	0	0	0	0	0	0
SRR3503906	SAMN04993437	Adams	Midwest	Cleveland, OH	2013	406	1088
SRR3503907	SAMN04993437	Adams	Midwest	Cleveland, OH	2013	406	1088	0	0	0	0	0	0	0	0	0	0	1	0	0	0	0	0	0	0	0	0	0	0	0	0	0	1	0	0	0	0	0	0	0	0	0	0	0	0	0	0	0	0
SRR3503908	SAMN04993438	Adams	Midwest	Cleveland, OH	2015	2	2
SRR3503909	SAMN04993438	Adams	Midwest	Cleveland, OH	2015	2	2	0	0	0	0	0	0	0	0	0	0	1	0	0	0	0	0	0	0	0	0	0	0	0	0	0	0	0	0	0	0	0	0	0	0	0	0	0	0	0	0	0	0
SRR3503910	SAMN04993440	Adams	Midwest	Cleveland, OH	2015	2	2	0	0	0	0	0	0	0	0	0	0	1	0	0	0	0	0	0	0	0	0	0	0	0	0	0	0	0	0	0	0	0	0	0	0	0	0	0	0	0	0	0	0
SRR3503911	SAMN04993442	Adams	Midwest	Cleveland, OH	2015	2	2
SRR3503912	SAMN04993444	Adams	Midwest	Cleveland, OH	2014	2	2
SRR3503913	SAMN04993444	Adams	Midwest	Cleveland, OH	2014	2	2	0	0	0	0	0	0	0	0	0	0	1	0	0	0	0	0	0	0	0	0	0	0	0	0	0	0	0	0	0	0	0	0	0	0	0	0	0	0	0	0	0	0
SRR3503914	SAMN04993445	Adams	Midwest	Cleveland, OH	2015	2	632
SRR3503915	SAMN04993447	Adams	Midwest	Cleveland, OH	2015	2	2
SRR3503956	SAMN04993449	Adams	Midwest	Cleveland, OH	2015	2	2
SRR3503957	SAMN04993449	Adams	Midwest	Cleveland, OH	2015	2	2	0	0	0	0	0	0	0	0	0	0	1	0	0	0	0	0	0	0	0	0	0	0	0	0	0	0	0	0	0	0	0	0	0	0	0	0	0	0	0	0	0	0
SRR3504012	SAMN04993451	Adams	Midwest	Cleveland, OH	2014	2	2
SRR3504013	SAMN04993451	Adams	Midwest	Cleveland, OH	2014	2	2	0	0	0	0	0	0	1	0	0	1	0	0	0	0	0	0	0	0	0	0	0	0	0	0	0	0	0	0	0	0	0	0	0	0	0	0	0	0	0	0	0	0
SRR3504014	SAMN04993453	Adams	Midwest	Cleveland, OH	2015	2	2
SRR3504015	SAMN04993455	Adams	Midwest	Cleveland, OH	2015	2	2
SRR3504016	SAMN04993455	Adams	Midwest	Cleveland, OH	2015	2	2	0	0	0	0	0	0	0	0	0	0	1	0	0	0	0	0	0	0	0	0	0	0	0	0	0	0	0	0	0	0	0	0	0	0	0	0	0	0	0	0	0	0
SRR3504017	SAMN04993388	Adams	Midwest	Cleveland, OH	2015	2	2
SRR3504095	SAMN04993388	Adams	Midwest	Cleveland, OH	2015	2	2	0	0	0	0	0	0	0	0	0	0	1	0	0	0	0	0	0	0	0	0	0	0	0	0	0	0	0	0	0	0	0	0	0	0	0	0	0	0	0	0	0	0
SRR3504096	SAMN04993390	Adams	Midwest	Cleveland, OH	2015	2	2
SRR3504097	SAMN04993390	Adams	Midwest	Cleveland, OH	2015	2	2	0	0	0	0	0	0	0	0	0	0	1	0	0	0	0	0	0	0	0	0	0	0	0	0	0	0	0	0	0	0	0	0	0	0	0	0	0	0	0	0	0	0
SRR3504098	SAMN04993393	Adams	Midwest	Cleveland, OH	2013	2	2
SRR3504099	SAMN04993393	Adams	Midwest	Cleveland, OH	2013	2	2	0	0	0	0	0	0	0	0	0	0	1	0	0	0	0	0	0	0	0	0	0	0	0	0	0	0	0	0	0	0	0	0	0	0	0	0	0	0	0	0	0	0
SRR3504209	SAMN04993397	Adams	Midwest	Cleveland, OH	2014	2	2
SRR3504210	SAMN04993399	Adams	Midwest	Cleveland, OH	2015	2	2
SRR3504211	SAMN04993399	Adams	Midwest	Cleveland, OH	2015	2	2	0	0	0	0	0	0	0	0	0	0	1	0	0	0	0	0	0	0	0	0	0	0	0	0	0	0	0	0	0	0	0	0	0	0	0	0	0	0	0	0	0	0
SRR3504212	SAMN04993401	Adams	Midwest	Cleveland, OH	2013	2	2
SRR3504213	SAMN04993401	Adams	Midwest	Cleveland, OH	2013	2	2	0	0	0	0	0	0	0	0	0	0	1	0	0	0	0	0	0	0	0	0	0	0	0	0	0	0	0	0	0	0	0	0	0	0	0	0	0	0	0	0	0	0
SRR3504214	SAMN04993405	Adams	Midwest	Cleveland, OH	2013	2	2
SRR3504215	SAMN04993405	Adams	Midwest	Cleveland, OH	2013	2	2	0	0	0	0	0	0	0	0	0	0	1	0	0	0	0	0	0	0	0	0	0	0	0	0	0	0	0	0	0	0	0	0	0	0	0	0	0	0	0	0	0	0
SRR3504216	SAMN04993407	Adams	Midwest	Cleveland, OH	2013	2	2
SRR3504217	SAMN04993409	Adams	Midwest	Cleveland, OH	2013	2	2
SRR3504218	SAMN04993409	Adams	Midwest	Cleveland, OH	2013	2	2	0	0	1	0	0	0	0	0	0	0	0	0	0	0	0	0	0	0	0	0	0	0	1	0	0	0	0	0	0	0	0	0	0	0	0	0	0	0	0	0	0	0
SRR3504219	SAMN04993411	Adams	Midwest	Cleveland, OH	2013	2	2
SRR3504220	SAMN04993411	Adams	Midwest	Cleveland, OH	2013	2	2	1	0	0	0	0	0	0	0	0	1	1	0	0	0	0	0	0	0	0	0	0	0	0	0	0	0	0	0	0	1	0	0	0	0	0	0	0	0	0	0	0	0
SRR3536229	SAMN04993368	Adams	Midwest	Cleveland, OH	2013	2	2	0	0	0	0	0	0	0	0	0	0	1	0	0	0	0	0	0	0	0	0	0	0	0	0	0	0	0	0	0	0	0	0	0	0	0	0	0	0	0	0	0	0
SRR3649788	SAMN04993420	Adams	Midwest	Cleveland, OH	2015	2	2	0	0	0	0	0	0	0	0	0	0	1	0	0	0	0	0	0	0	0	0	0	0	0	0	0	0	0	0	0	0	0	0	0	0	0	0	0	0	0	0	1	0
SRR3666091	SAMN05238673	Adams	Midwest	Cleveland, OH	2014	2	2	1	0	0	0	0	0	0	0	0	1	0	0	0	0	0	0	0	0	0	0	0	0	0	0	0	0	0	0	0	0	0	0	0	0	0	0	0	0	0	0	0	0
SRR3666108	SAMN05238674	Adams	Midwest	Cleveland, OH	2014	2	2	0	0	0	0	0	0	0	0	0	0	1	0	0	0	0	0	0	0	0	0	0	0	0	0	0	0	0	0	0	0	0	0	0	0	0	0	0	0	0	0	0	0
SRR3666109	SAMN05238675	Adams	Midwest	Cleveland, OH	2014	2	2	0	0	0	0	0	0	0	0	0	0	1	0	0	0	0	0	0	0	0	0	0	0	0	0	0	0	0	0	0	0	0	0	0	0	0	0	0	0	0	0	0	0
SRR3666110	SAMN05238676	Adams	Midwest	Cleveland, OH	2014	2	2	0	0	0	0	0	0	0	0	0	0	1	0	0	0	0	0	0	0	0	0	0	0	0	0	0	0	0	0	0	0	0	0	0	0	0	0	0	0	0	0	0	0
SRR3666111	SAMN05238677	Adams	Midwest	Cleveland, OH	2014	2	2	1	0	0	0	0	0	0	0	0	1	0	0	0	0	0	0	0	0	0	0	0	0	0	0	0	0	0	0	0	0	0	0	0	0	0	0	0	0	0	0	0	0
SRR3666112	SAMN05238678	Adams	Midwest	Cleveland, OH	2014	2	2	0	0	0	0	0	0	0	0	0	0	0	0	0	0	0	0	0	0	0	0	0	0	0	0	0	0	0	0	0	1	0	0	0	0	0	0	0	0	0	0	0	0
SRR3666113	SAMN05238679	Adams	Midwest	Cleveland, OH	2014	2	2	0	0	0	0	0	0	0	0	0	0	1	0	0	0	0	0	0	0	0	0	0	0	0	0	0	0	0	0	0	0	0	0	0	0	0	0	0	0	0	0	0	0
SRR3666114	SAMN05238680	Adams	Midwest	Cleveland, OH	2014	2	2	0	0	0	0	0	0	1	0	0	1	1	0	0	0	0	0	0	0	0	0	0	0	0	0	0	0	0	0	0	0	0	0	0	0	0	0	0	0	0	0	0	0
SRR3666115	SAMN05238681	Adams	Midwest	Cleveland, OH	2014	2	2	0	0	0	0	0	0	0	0	0	0	1	0	0	0	0	0	0	0	0	0	0	0	0	0	0	0	0	0	0	0	0	0	0	0	0	0	0	0	0	0	0	0
SRR3666116	SAMN05238682	Adams	Midwest	Cleveland, OH	2014	2	2	0	0	0	0	0	0	0	0	0	0	1	0	0	0	0	0	0	0	0	0	0	0	0	0	0	0	0	0	0	0	0	0	0	0	0	0	0	0	0	0	0	0
SRR3666117	SAMN05238683	Adams	Midwest	Cleveland, OH	2015	2	2	0	0	0	0	0	0	0	0	0	0	1	0	0	0	0	0	0	0	0	0	0	0	0	0	0	0	0	0	0	0	0	0	0	0	0	0	0	0	0	0	0	0
SRR3666118	SAMN05238684	Adams	Midwest	Cleveland, OH	2015	2	2	0	0	0	0	0	0	0	0	0	0	1	0	0	0	0	0	0	0	0	0	0	0	0	0	0	0	0	0	0	0	0	0	0	0	0	0	0	0	0	0	0	0
SRR3666119	SAMN05238685	Adams	Midwest	Cleveland, OH	2015	2	2	0	0	0	0	0	0	0	0	0	0	0	0	0	0	0	0	0	0	0	0	0	0	0	0	0	0	0	0	0	0	0	0	0	0	0	0	0	0	0	0	0	0
SRR3666126	SAMN05238686	Adams	Midwest	Cleveland, OH	2016	2	2	0	0	0	0	0	0	0	0	0	0	1	0	0	0	0	0	0	0	0	0	0	0	0	0	0	0	0	0	0	0	0	0	1	0	0	0	0	0	0	0	0	0
SRR3666127	SAMN05238687	Adams	Midwest	Cleveland, OH	2015	2	2	0	0	0	0	0	0	0	0	0	0	1	0	0	0	0	0	0	0	0	0	0	0	0	0	0	0	0	0	0	0	0	0	0	0	0	0	0	0	0	0	0	0
SRR3666128	SAMN05238688	Adams	Midwest	Cleveland, OH	2015	499	499	0	0	0	0	1	0	0	0	0	0	0	0	0	0	0	0	0	0	0	0	0	0	0	0	0	0	0	0	0	0	1	0	0	0	0	0	0	0	0	0	0	0
SRR3666129	SAMN05238689	Adams	Midwest	Cleveland, OH	2014	2	2	0	0	0	0	0	0	0	0	0	0	1	0	0	0	0	0	0	0	0	0	0	0	0	0	0	0	0	0	0	0	0	0	0	0	0	0	0	0	0	0	0	0
SRR3666130	SAMN05238632	Adams	Midwest	Cleveland, OH	2016	2	2	0	0	0	0	0	0	0	0	0	0	1	0	0	0	0	0	0	0	0	0	0	0	0	0	0	0	0	0	0	0	0	0	0	0	0	0	0	0	0	0	0	0
SRR3666131	SAMN05238637	Adams	Midwest	Cleveland, OH	2015	2	2	0	0	0	0	0	0	0	0	0	0	0	0	0	0	0	0	0	0	0	0	0	0	0	0	0	0	0	0	0	0	0	0	0	0	0	0	0	0	0	0	0	0
SRR3666132	SAMN05238642	Adams	Midwest	Cleveland, OH	2014	2	2	0	0	0	0	0	0	0	0	0	0	1	0	0	0	0	0	0	0	0	0	0	0	0	0	0	0	0	0	0	0	0	0	0	0	0	0	0	0	0	0	0	0
SRR3666133	SAMN05238646	Adams	Midwest	Cleveland, OH	2015	2	2	0	0	0	0	0	0	0	0	0	0	1	0	0	0	0	0	0	0	0	0	1	0	0	0	0	0	0	0	0	0	0	0	0	0	0	0	0	0	0	0	0	0
SRR3666134	SAMN05238647	Adams	Midwest	Cleveland, OH	2015	2	2	0	0	0	0	0	0	0	0	0	0	0	0	0	0	0	0	0	0	0	0	0	0	0	0	0	0	0	0	0	0	0	0	0	0	0	0	0	0	0	0	0	0
SRR3666135	SAMN05238648	Adams	Midwest	Cleveland, OH	2015	2	2	0	0	0	0	0	0	0	0	0	0	1	0	0	0	0	0	0	0	0	0	0	0	0	0	0	0	0	0	0	0	0	0	0	0	0	0	0	0	0	0	0	0
SRR3666136	SAMN05238649	Adams	Midwest	Cleveland, OH	2015	2	2	0	0	0	0	0	0	0	0	0	0	1	0	0	0	0	0	0	0	0	0	0	0	0	0	0	0	0	0	0	0	0	0	0	0	0	0	0	0	0	0	0	0
SRR3666137	SAMN05238651	Adams	Midwest	Cleveland, OH	2014	2	2	0	0	0	0	0	0	0	0	0	0	1	0	0	0	0	0	0	0	0	0	0	0	0	0	0	0	0	0	0	0	0	0	0	0	0	0	1	0	0	0	0	0
SRR3666138	SAMN05238652	Adams	Midwest	Cleveland, OH	2014	2	2	0	0	0	0	0	0	0	0	0	0	1	0	0	0	0	0	0	0	0	0	0	0	0	0	0	0	0	0	0	0	0	0	0	0	0	0	1	0	0	0	0	0
SRR3666139	SAMN05238653	Adams	Midwest	Cleveland, OH	2014	2	2	0	0	0	0	0	0	0	0	0	0	1	0	0	1	0	0	0	0	0	0	0	0	0	0	0	0	0	0	0	0	0	0	0	0	0	0	0	0	0	0	0	0
SRR3666140	SAMN05238654	Adams	Midwest	Cleveland, OH	2014	2	2	0	0	0	0	0	0	0	0	0	0	1	0	0	0	0	0	0	0	0	0	0	0	0	0	0	0	0	0	0	0	0	0	0	0	0	0	0	0	0	0	0	0
SRR3666141	SAMN05238655	Adams	Midwest	Cleveland, OH	2014	2	2	0	0	0	0	0	0	0	0	0	0	1	0	0	0	0	0	0	0	0	0	0	0	0	0	0	0	0	0	0	0	0	0	0	0	0	0	0	0	0	0	0	0
SRR3666142	SAMN05238650	Adams	Midwest	Cleveland, OH	2015	2	2	0	0	0	0	0	0	0	0	0	0	0	0	0	0	0	0	0	0	0	0	0	0	0	0	0	0	0	0	0	0	0	0	0	0	0	0	0	0	0	0	0	0
SRR3666143	SAMN05238656	Adams	Midwest	Cleveland, OH	2014	2	2	0	0	0	0	0	0	0	0	0	0	1	0	0	0	0	0	0	0	0	0	0	0	0	0	0	0	0	0	0	0	0	0	0	0	0	0	0	0	0	0	0	0
SRR3666192	SAMN05238657	Adams	Midwest	Cleveland, OH	2014	2	2	0	0	0	0	0	0	0	0	0	0	1	0	0	0	0	0	0	0	0	0	0	0	0	0	0	0	0	0	0	0	0	0	0	0	0	0	0	0	0	0	0	0
SRR3666193	SAMN05238658	Adams	Midwest	Cleveland, OH	2014	2	2	0	0	0	0	0	0	0	0	0	0	1	0	0	0	0	0	0	0	0	0	0	0	0	0	0	0	0	0	0	0	0	0	0	0	0	0	0	0	0	0	0	0
SRR3666194	SAMN05238659	Adams	Midwest	Cleveland, OH	2014	2	2	0	0	0	0	0	0	0	0	1	0	0	0	0	0	0	0	0	0	0	0	0	0	0	0	0	0	0	0	0	0	0	0	0	0	0	0	0	0	0	0	0	0
SRR3666195	SAMN05238660	Adams	Midwest	Cleveland, OH	2014	2	2	0	0	0	0	0	0	1	0	0	1	0	0	0	0	0	0	0	0	0	0	0	0	0	0	0	0	0	0	0	0	0	0	0	0	0	0	0	0	0	0	0	0
SRR3666196	SAMN05238661	Adams	Midwest	Cleveland, OH	2014	Other	1079
SRR3666197	SAMN05238662	Adams	Midwest	Cleveland, OH	2015	2	2	0	0	0	0	0	0	0	0	0	0	0	0	0	0	0	0	0	0	0	0	0	0	0	0	0	0	0	0	0	0	0	0	0	0	0	0	0	0	0	0	0	0
SRR3666198	SAMN05238663	Adams	Midwest	Cleveland, OH	2015	2	2	1	0	0	0	0	0	0	0	0	0	0	0	0	0	0	0	0	0	0	0	0	0	0	0	0	0	0	0	0	0	0	0	0	0	0	0	0	0	0	0	0	0
SRR3666199	SAMN05238664	Adams	Midwest	Cleveland, OH	2015	2	2	0	0	0	0	0	0	0	0	0	0	1	0	0	0	0	0	0	0	0	0	0	0	0	0	0	0	0	0	0	0	0	0	0	0	0	0	0	0	0	0	0	0
SRR3666200	SAMN05238665	Adams	Midwest	Cleveland, OH	2015	2	2	0	0	0	0	0	0	0	0	0	0	1	0	0	0	0	0	0	0	0	0	0	0	0	0	0	0	0	0	0	0	0	0	0	0	0	0	0	0	0	0	0	0
SRR3666201	SAMN05238666	Adams	Midwest	Cleveland, OH	2015	2	2	0	0	0	0	0	0	0	0	0	0	1	0	0	0	0	0	0	0	0	0	0	0	0	0	0	0	0	0	0	0	0	0	0	0	0	0	0	0	0	0	0	0
SRR3666202	SAMN05238667	Adams	Midwest	Cleveland, OH	2015	2	2	0	0	0	0	0	0	0	0	0	0	1	0	0	0	0	0	0	0	0	0	0	0	0	0	0	0	0	0	0	0	0	0	0	0	0	0	0	0	0	0	0	0
SRR3666203	SAMN05238668	Adams	Midwest	Cleveland, OH	2015	2	2	0	0	0	0	0	0	0	0	0	0	1	0	0	0	0	0	0	0	0	0	0	0	0	0	0	0	0	0	0	0	0	0	0	0	0	0	0	0	0	0	0	0
SRR3666204	SAMN05238669	Adams	Midwest	Cleveland, OH	2015	2	2	0	0	0	0	0	0	0	0	0	0	0	0	0	0	0	0	0	0	0	0	0	0	0	0	0	0	0	0	0	0	0	0	0	0	0	0	0	0	0	0	0	0
SRR3666205	SAMN05238670	Adams	Midwest	Cleveland, OH	2015	2	2	0	0	0	0	0	0	0	0	0	0	0	0	0	0	0	0	0	0	0	0	0	0	0	0	0	0	0	0	0	0	0	0	0	0	0	0	0	0	0	0	0	0
SRR3666206	SAMN05238671	Adams	Midwest	Cleveland, OH	2015	2	2	0	0	0	0	0	0	0	0	0	0	1	0	0	0	0	0	0	0	0	0	0	0	0	0	0	0	0	0	0	0	0	0	0	0	0	0	0	0	0	0	0	0
SRR3666208	SAMN05238588	Adams	Midwest	Cleveland, OH	2015	2	2	0	0	0	0	0	0	0	0	0	0	1	0	0	0	0	0	0	0	0	0	0	0	0	0	0	0	0	0	0	0	0	0	0	0	0	0	0	0	0	0	0	0
SRR3666209	SAMN05238589	Adams	Midwest	Cleveland, OH	2016	2	2	0	0	0	0	0	0	0	0	0	0	1	0	0	0	0	0	0	0	0	0	0	0	0	0	0	0	0	0	0	0	0	0	0	0	0	0	0	0	0	0	0	0
SRR3666210	SAMN05238590	Adams	Midwest	Cleveland, OH	2016	2	2	0	0	0	0	0	0	0	0	0	0	1	0	0	0	0	0	0	0	0	0	0	0	0	0	0	0	0	0	0	0	0	0	0	0	0	0	0	0	0	0	0	0
SRR3666211	SAMN05238591	Adams	Midwest	Cleveland, OH	2016	2	2	0	0	0	0	0	0	0	0	0	0	1	0	0	0	0	0	0	0	0	0	0	0	0	0	0	0	0	0	0	0	0	0	0	0	0	0	0	0	0	0	0	0
SRR3666212	SAMN05238592	Adams	Midwest	Cleveland, OH	2016	2	2	0	0	0	0	0	0	0	0	0	0	1	0	0	0	0	0	0	0	0	0	0	0	0	0	0	0	0	0	0	0	0	0	0	0	0	0	0	0	0	0	0	0
SRR3666213	SAMN05238593	Adams	Midwest	Cleveland, OH	2016	2	2	0	0	0	0	0	0	0	0	0	0	1	0	0	0	0	0	0	0	0	0	0	0	0	0	0	0	0	0	0	0	0	0	0	0	0	0	0	0	0	0	0	0
SRR3666214	SAMN05238594	Adams	Midwest	Cleveland, OH	2016	2	2	1	0	0	0	0	0	0	0	0	1	0	0	0	0	0	0	0	0	0	0	0	0	0	0	0	0	0	0	0	0	0	0	0	0	0	0	0	0	0	0	0	0
SRR3666215	SAMN05238596	Adams	Midwest	Cleveland, OH	2014	2	2	0	0	0	0	0	0	0	0	0	0	1	0	0	0	0	0	0	0	0	0	0	0	0	0	0	0	0	0	0	0	0	0	0	0	0	0	0	0	0	0	0	0
SRR3666216	SAMN05238597	Adams	Midwest	Cleveland, OH	2014	2	2	0	0	0	0	0	0	0	0	0	0	1	0	0	0	0	0	0	0	0	0	0	0	0	0	0	0	0	0	0	0	0	0	0	0	0	0	0	0	0	0	0	0
SRR3666217	SAMN05238595	Adams	Midwest	Cleveland, OH	2014	2	2	0	0	0	0	0	0	0	0	0	0	1	0	0	0	0	0	0	0	0	0	0	0	0	0	0	0	0	0	0	0	0	0	0	0	0	0	0	0	0	0	0	0
SRR3666218	SAMN05238598	Adams	Midwest	Cleveland, OH	2014	2	2	0	0	0	0	0	0	0	0	0	0	1	0	0	0	0	0	0	0	0	0	0	0	0	0	0	0	0	0	0	0	0	0	0	0	0	0	0	0	0	0	0	0
SRR3666220	SAMN05238599	Adams	Midwest	Cleveland, OH	2014	2	2	0	0	0	0	0	0	0	0	0	0	1	0	0	0	0	0	0	0	0	0	0	0	0	0	0	0	0	0	0	0	0	0	0	0	0	0	0	0	0	0	0	0
SRR3666221	SAMN05238600	Adams	Midwest	Cleveland, OH	2014	2	2	0	0	0	0	0	0	0	0	0	0	1	0	0	0	0	0	0	0	0	0	0	0	0	0	0	0	0	0	0	0	0	0	0	0	0	0	0	0	0	0	0	0
SRR3666223	SAMN05238601	Adams	Midwest	Cleveland, OH	2015	2	2	0	0	0	0	0	0	0	0	0	0	1	0	0	0	0	0	0	0	0	0	0	0	0	0	0	0	0	0	0	0	0	0	0	0	0	0	0	0	0	0	0	0
SRR3666791	SAMN05238602	Adams	Midwest	Cleveland, OH	2015	2	2	0	0	0	0	0	0	0	0	0	0	1	0	0	0	0	0	0	0	0	0	0	0	0	0	0	0	0	0	0	0	0	0	0	0	0	0	0	0	0	0	0	0
SRR3666793	SAMN05238603	Adams	Midwest	Cleveland, OH	2015	2	2	0	0	0	0	0	0	0	0	0	0	1	0	0	0	0	0	0	0	0	0	0	0	0	0	0	0	0	0	0	0	0	0	0	0	0	0	0	0	0	0	0	0
SRR3666795	SAMN05238604	Adams	Midwest	Cleveland, OH	2014	2	2	0	0	0	0	0	0	0	0	0	0	1	0	0	0	0	0	0	0	0	0	0	0	0	0	0	0	0	0	0	0	0	0	0	0	0	0	0	0	0	0	0	0
SRR3666797	SAMN05238605	Adams	Midwest	Cleveland, OH	2015	2	2	0	0	0	0	0	0	0	0	0	0	1	0	0	0	0	0	0	0	0	0	0	0	0	0	0	0	0	0	0	0	0	0	0	0	0	0	0	0	0	0	0	0
SRR3666800	SAMN05238606	Adams	Midwest	Cleveland, OH	2015	2	2	0	0	0	0	0	0	0	0	0	0	0	0	0	0	0	0	0	0	0	0	0	0	0	0	0	0	0	0	0	0	0	0	0	0	0	0	0	0	0	0	0	0
SRR3666802	SAMN05238607	Adams	Midwest	Cleveland, OH	2014	2	2	0	0	0	0	0	0	0	0	0	0	1	0	0	0	0	0	0	0	0	0	0	0	0	0	0	0	0	0	0	0	0	0	0	0	0	0	0	0	0	0	0	0
SRR3666804	SAMN05238608	Adams	Midwest	Cleveland, OH	2014	2	2	0	0	0	0	0	0	0	0	0	0	1	0	0	0	0	0	0	0	0	0	0	0	0	0	0	0	0	0	0	0	0	0	0	0	0	0	1	0	0	0	0	0
SRR3666805	SAMN05238609	Adams	Midwest	Cleveland, OH	2014	2	2	0	0	0	0	0	0	0	0	0	0	1	0	0	0	0	0	0	0	0	0	0	0	0	0	0	0	0	0	0	0	0	0	0	0	0	0	0	0	0	0	0	0
SRR3666807	SAMN05238610	Adams	Midwest	Cleveland, OH	2014	2	2	0	0	0	0	0	0	0	0	0	0	1	0	0	0	0	0	0	0	0	0	0	0	0	0	0	0	0	0	0	0	0	0	0	0	0	0	0	0	0	0	0	0
SRR3666808	SAMN05238611	Adams	Midwest	Cleveland, OH	2014	2	2	0	0	0	0	0	0	0	0	0	0	1	0	0	0	0	0	0	0	0	0	0	0	0	0	0	0	0	0	0	0	0	0	0	0	0	0	0	0	0	0	0	0
SRR3666809	SAMN05238612	Adams	Midwest	Cleveland, OH	2014	2	2	0	0	0	0	0	0	0	0	0	0	1	0	0	0	0	0	0	0	0	0	0	0	0	0	0	0	0	0	0	0	0	0	0	0	0	0	0	0	0	0	0	0
SRR3666810	SAMN05238613	Adams	Midwest	Cleveland, OH	2014	2	2	0	0	0	0	0	0	1	0	0	0	0	0	0	0	0	0	0	0	0	0	0	0	0	0	0	0	0	0	0	0	0	0	0	0	0	0	0	0	0	0	0	0
SRR3666811	SAMN05238615	Adams	Midwest	Cleveland, OH	2014	2	2	0	0	0	0	0	0	1	0	0	1	0	0	0	0	0	0	0	0	0	0	0	0	0	0	0	0	0	0	0	0	0	0	0	0	0	0	0	0	0	0	0	0
SRR3666892	SAMN05238619	Adams	Midwest	Cleveland, OH	2014	2	2	1	0	0	0	0	0	0	0	0	1	0	0	0	0	0	0	0	0	0	0	0	0	0	0	0	0	0	0	0	0	0	0	0	0	0	0	0	0	0	0	0	0
SRR3666893	SAMN05238623	Adams	Midwest	Cleveland, OH	2014	2	2	0	0	0	0	0	0	0	0	0	0	1	0	0	0	0	0	0	0	0	0	0	0	0	0	0	0	0	0	0	0	0	0	0	0	0	0	0	0	0	0	0	0
SRR3666895	SAMN05238570	Adams	Midwest	Cleveland, OH	2015	2	632	0	0	0	0	0	0	0	0	0	0	1	0	0	0	0	0	0	0	0	0	0	0	0	0	0	0	0	0	0	0	0	0	0	0	0	0	0	0	0	0	0	0
SRR3666897	SAMN05238572	Adams	Midwest	Cleveland, OH	2016	2	2	0	0	0	0	0	0	0	0	0	0	1	0	0	0	0	0	0	0	0	0	0	0	0	0	0	0	0	0	0	0	0	0	0	0	0	0	0	0	0	0	0	0
SRR3666898	SAMN05238573	Adams	Midwest	Cleveland, OH	2016	2	2	0	0	0	0	0	0	0	0	0	0	1	0	0	0	0	0	0	0	0	0	0	0	0	0	0	0	0	0	0	0	0	0	1	0	0	0	0	0	0	0	0	0
SRR3666899	SAMN05238585	Adams	Midwest	Cleveland, OH	2014	2	2	1	0	0	0	0	0	0	0	0	1	0	0	0	0	0	0	0	0	0	0	0	0	0	0	0	0	0	0	0	0	0	0	0	0	0	0	0	0	0	0	0	0
SRR3666900	SAMN05238586	Adams	Midwest	Cleveland, OH	2014	2	2	0	0	0	0	0	0	0	0	0	0	1	0	0	0	0	0	0	0	0	0	0	0	0	0	0	0	0	0	0	0	0	0	0	0	0	0	1	0	0	0	0	0
SRR3666901	SAMN05238587	Adams	Midwest	Cleveland, OH	2014	2	2	0	0	0	0	0	0	0	0	0	0	1	0	0	0	0	0	0	0	0	0	0	0	0	0	0	0	0	0	0	0	0	0	0	0	0	0	0	0	0	0	0	0
SRR3666902	SAMN05238695	Adams	Midwest	Cleveland, OH	2014	2	2	0	0	0	0	0	0	0	0	0	0	1	0	0	0	0	0	0	0	0	0	0	0	0	0	0	0	0	0	0	0	0	0	0	0	0	0	0	0	0	0	0	0
SRR3666903	SAMN05238696	Adams	Midwest	Cleveland, OH	2015	2	2	0	0	0	0	0	0	0	0	0	0	1	0	0	0	0	0	0	0	0	0	0	0	0	0	0	0	0	0	0	0	0	0	0	0	0	0	0	0	0	0	0	0
SRR3666905	SAMN05238698	Adams	Midwest	Cleveland, OH	2015	2	2	0	0	0	0	0	0	0	0	0	0	1	0	0	0	0	0	0	0	0	0	0	0	0	0	0	0	0	0	0	0	0	0	0	0	0	0	0	0	0	0	0	0
SRR3666906	SAMN05238699	Adams	Midwest	Cleveland, OH	2015	2	2	0	0	0	0	0	0	0	0	0	0	1	0	0	0	0	0	0	0	0	0	0	0	0	0	0	0	0	0	0	0	0	0	0	0	0	0	0	0	0	0	0	0
SRR3666908	SAMN05238700	Adams	Midwest	Cleveland, OH	2015	250	250	0	0	0	0	0	0	0	0	0	0	0	0	0	0	0	0	0	0	0	0	0	0	0	0	0	0	1	0	0	0	0	0	0	0	0	0	0	0	0	0	0	0
SRR3666958	SAMN05238701	Adams	Midwest	Cleveland, OH	2016	2	2	0	0	0	0	0	0	0	0	0	0	1	0	0	0	0	0	0	0	0	0	0	0	0	0	0	0	0	0	0	0	0	0	0	0	0	0	0	0	0	0	0	0
SRR3666960	SAMN05238702	Adams	Midwest	Cleveland, OH	2015	2	2	0	0	0	0	0	0	0	0	0	0	0	0	0	0	0	0	0	0	0	0	0	0	0	0	0	0	0	0	0	0	0	0	0	0	0	0	0	0	0	0	0	0
SRR3666961	SAMN05238703	Adams	Midwest	Cleveland, OH	2015	2	2	0	0	0	0	0	0	0	0	0	0	1	0	0	0	0	0	0	0	0	0	0	0	0	0	0	0	0	0	0	0	0	0	0	0	0	0	0	0	0	0	0	0
SRR3666962	SAMN05238704	Adams	Midwest	Cleveland, OH	2015	2	2	0	0	0	0	0	0	0	0	0	0	1	0	0	0	0	0	0	0	0	0	0	0	0	0	0	0	1	0	0	0	0	0	0	0	0	0	0	0	0	0	0	0
SRR3666963	SAMN05238705	Adams	Midwest	Cleveland, OH	2015	2	2	0	0	0	0	0	0	0	0	0	0	1	0	0	0	0	0	0	0	0	0	0	0	0	0	0	0	0	0	0	0	0	0	0	0	0	0	0	0	0	0	0	0
SRR3666965	SAMN05238706	Adams	Midwest	Cleveland, OH	2015	2	2	0	0	0	0	0	0	0	0	0	0	1	0	0	0	0	0	0	0	0	0	0	0	0	0	0	0	0	0	0	0	0	0	0	0	0	0	0	0	0	0	0	0
SRR3666967	SAMN05238707	Adams	Midwest	Cleveland, OH	2015	2	2	0	0	0	0	0	0	0	0	0	0	1	0	0	0	0	0	0	0	0	0	0	0	0	0	0	0	0	0	0	0	0	0	0	0	0	0	0	0	0	0	0	0
SRR3666968	SAMN05238708	Adams	Midwest	Cleveland, OH	2016	2	2	0	0	0	0	0	0	0	0	0	0	1	0	0	0	0	0	0	0	0	0	0	0	0	0	0	0	0	0	0	0	0	0	1	0	0	0	0	0	0	0	0	0
SRR3666970	SAMN05238709	Adams	Midwest	Cleveland, OH	2016	2	2	0	0	0	0	0	0	0	0	0	0	1	0	0	0	0	0	0	0	0	0	0	0	0	0	0	0	0	0	0	0	0	0	0	0	0	0	0	0	0	0	0	0
SRR3666971	SAMN05238710	Adams	Midwest	Cleveland, OH	2014	2	2	0	0	0	0	0	0	0	0	0	0	1	0	0	0	0	0	0	0	0	0	0	0	0	0	0	0	0	0	0	0	0	0	0	0	0	0	0	0	0	0	0	0
SRR3666972	SAMN05238711	Adams	Midwest	Cleveland, OH	2014	2	2	0	0	0	0	0	0	0	0	0	0	1	0	0	0	0	0	0	0	0	0	0	0	0	0	0	0	0	0	0	0	0	0	0	0	0	0	0	0	0	0	0	1
SRR3666973	SAMN05238712	Adams	Midwest	Cleveland, OH	2014	2	2	0	0	0	0	0	0	0	0	0	0	1	0	0	0	0	0	0	0	0	0	0	0	0	0	0	0	0	0	0	0	0	0	0	0	0	0	0	0	0	0	0	0
SRR3666974	SAMN05238713	Adams	Midwest	Cleveland, OH	2014	2	2	0	0	0	0	0	0	0	0	0	0	1	0	0	0	0	0	0	0	0	0	0	0	0	0	0	0	0	0	0	0	0	0	0	0	0	0	0	0	0	0	0	0
SRR3666975	SAMN05238714	Adams	Midwest	Cleveland, OH	2014	2	2	1	0	0	0	0	0	0	0	0	1	0	0	0	0	0	0	0	0	0	0	0	0	0	0	0	0	0	0	0	1	0	0	0	0	0	0	0	0	0	0	0	0
SRR3666976	SAMN05238715	Adams	Midwest	Cleveland, OH	2014	2	2	0	0	0	0	0	0	0	0	0	0	1	0	0	0	0	0	0	0	0	0	0	0	0	0	0	0	0	0	0	0	0	0	0	0	0	0	0	0	0	0	0	0
SRR3666977	SAMN05238716	Adams	Midwest	Cleveland, OH	2014	2	2	0	0	0	0	0	0	0	0	0	0	1	0	0	0	0	0	0	0	0	0	0	0	0	0	0	0	0	0	0	0	0	0	0	0	0	0	0	0	0	0	0	0
SRR3666978	SAMN05238717	Adams	Midwest	Cleveland, OH	2014	2	2	0	0	0	0	0	0	0	0	0	0	0	0	0	0	0	0	0	0	0	0	0	0	0	0	0	0	0	0	0	0	0	0	0	0	0	0	0	0	0	0	0	0
SRR3666979	SAMN05238690	Adams	Midwest	Cleveland, OH	2014	2	2	1	0	0	0	0	0	0	0	0	1	0	0	0	0	0	0	0	0	0	0	0	0	0	0	0	0	0	0	0	0	0	0	0	0	0	0	0	0	0	0	0	0
SRR3666980	SAMN05238691	Adams	Midwest	Cleveland, OH	2015	2	2	0	0	0	0	0	0	0	0	0	0	1	0	0	0	0	0	0	0	0	0	0	0	0	0	0	0	0	0	0	0	0	0	0	0	0	0	0	0	0	0	0	0
SRR3666981	SAMN05238692	Adams	Midwest	Cleveland, OH	2015	2	2	0	0	0	0	0	0	0	0	0	0	1	0	0	0	0	0	0	0	0	0	0	0	0	0	0	0	0	0	0	0	0	0	0	0	0	0	0	0	0	0	0	0
SRR3666982	SAMN05238693	Adams	Midwest	Cleveland, OH	2015	2	2	0	0	0	0	0	0	0	0	0	0	1	0	0	0	0	0	0	0	0	0	0	0	0	0	0	0	0	0	0	0	0	0	0	0	0	0	0	0	0	0	0	0
SRR3666995	SAMN05238694	Adams	Midwest	Cleveland, OH	2014	2	2	0	0	0	0	0	0	0	0	0	0	1	0	0	0	0	0	0	0	0	0	0	0	0	0	0	0	0	0	0	0	0	0	0	0	0	0	0	0	0	0	0	0
SRR5123838	SAMN06117723	Adams	Midwest	Cleveland, OH	2010	2	2	0	0	1	0	0	0	0	0	0	0	0	0	0	0	0	0	0	0	0	0	0	0	0	1	0	0	0	0	0	0	0	0	0	0	0	0	0	0	0	0	0	0
SRR5123839	SAMN06117726	Adams	Midwest	Cleveland, OH	2010	2	2	0	0	1	0	0	0	0	0	0	0	0	0	0	0	0	0	0	0	0	0	0	0	1	0	0	0	0	0	0	0	0	0	0	0	0	0	0	0	0	0	0	0
SRR5123840	SAMN06117725	Adams	Midwest	Cleveland, OH	2010	2	2	0	0	1	0	0	0	0	0	0	0	0	0	0	0	0	0	0	0	0	0	0	0	1	0	0	0	0	0	0	0	0	0	0	0	0	0	0	0	0	0	0	0
SRR5123841	SAMN06117724	Adams	Midwest	Cleveland, OH	2010	2	2	0	0	1	0	0	0	0	0	0	0	0	0	0	0	0	0	0	0	0	0	0	0	1	0	0	0	0	0	0	0	0	0	0	0	0	0	0	0	0	0	0	0
SRR5123842	SAMN06117728	Adams	Midwest	Cleveland, OH	2010	2	2	0	0	1	0	0	0	0	0	0	0	0	0	0	0	0	0	0	0	0	0	0	0	1	0	0	0	0	0	0	0	0	0	0	0	0	0	0	0	0	0	0	0
SRR5123843	SAMN06117727	Adams	Midwest	Cleveland, OH	2010	2	2	0	0	1	0	0	0	0	0	0	0	0	0	0	0	0	0	0	0	0	0	0	0	1	0	0	0	0	0	0	0	0	0	0	0	0	0	0	0	0	0	0	0
SRR5123969	SAMN06117735	Adams	Midwest	Cleveland, OH	2011	79	79	0	0	0	0	1	0	0	0	0	0	0	0	0	0	0	0	0	0	0	0	0	0	0	0	0	0	0	0	1	0	0	0	0	0	0	0	0	0	0	0	0	0
SRR5123970	SAMN06117731	Adams	Midwest	Cleveland, OH	2011	2	2	1	0	0	0	0	0	0	0	0	1	0	0	0	0	0	0	0	0	0	0	0	0	0	0	0	0	0	0	0	0	0	0	0	0	0	0	0	0	0	0	0	0
SRR5123971	SAMN06117734	Adams	Midwest	Cleveland, OH	2011	Other	941
SRR5123972	SAMN06117730	Adams	Midwest	Cleveland, OH	2011	2	2
SRR5123973	SAMN06117736	Adams	Midwest	Cleveland, OH	2011	2	2
SRR5123974	SAMN06117738	Adams	Midwest	Cleveland, OH	2011	2	2	0	0	0	0	0	0	1	0	0	1	0	0	0	0	0	0	1	0	0	0	0	0	0	0	0	0	0	0	0	0	0	0	0	0	0	0	0	0	0	0	0	0
SRR5123975	SAMN06117741	Adams	Midwest	Cleveland, OH	2011	2	2
SRR5123976	SAMN06117737	Adams	Midwest	Cleveland, OH	2011	2	2	0	0	0	0	0	0	1	0	0	1	0	0	0	0	0	0	1	0	0	0	0	0	0	0	0	0	0	0	0	0	0	0	0	0	0	0	0	0	0	0	0	0
SRR5123977	SAMN06117742	Adams	Midwest	Cleveland, OH	2011	2	2
SRR5123981	SAMN06117745	Adams	Midwest	Cleveland, OH	2011	2	2
SRR5124154	SAMN06117746	Adams	Midwest	Cleveland, OH	2011	2	2	0	0	1	0	0	0	0	0	0	0	0	0	0	0	0	0	0	0	0	0	0	0	1	0	0	0	0	0	0	0	0	0	0	0	0	0	0	0	0	0	0	0
SRR5124155	SAMN06117748	Adams	Midwest	Cleveland, OH	2011	2	2
SRR5124156	SAMN06117747	Adams	Midwest	Cleveland, OH	2011	2	2	0	0	1	0	0	0	0	0	0	0	0	0	0	0	0	0	0	0	0	0	0	0	1	0	0	0	0	0	0	0	0	0	0	0	0	0	0	0	0	0	0	0
SRR5124157	SAMN06117749	Adams	Midwest	Cleveland, OH	2011	406	1088	0	0	0	0	0	0	0	0	0	0	1	0	0	0	0	0	0	0	0	0	0	0	0	0	0	1	0	0	0	0	0	0	0	0	0	0	0	0	0	0	0	0
SRR5124158	SAMN06117750	Adams	Midwest	Cleveland, OH	2012	79	79	0	0	1	0	1	0	0	0	0	0	0	0	0	0	0	0	0	0	0	0	0	0	0	0	1	0	0	0	0	0	0	0	0	0	0	0	0	0	0	0	0	0
SRR5124162	SAMN06117751	Adams	Midwest	Cleveland, OH	2012	406	1088	0	0	0	0	0	0	0	0	0	0	1	0	0	0	0	0	0	0	0	0	0	0	0	0	0	1	0	0	0	0	0	0	0	0	0	0	0	0	0	0	0	0
SRR5124163	SAMN06117753	Adams	Midwest	Cleveland, OH	2012	2	2	1	0	0	0	0	0	0	0	1	0	0	0	0	0	0	0	0	0	0	0	0	0	0	0	0	0	0	0	0	0	0	0	0	0	0	0	0	0	0	0	0	0
SRR5124164	SAMN06117752	Adams	Midwest	Cleveland, OH	2012	406	1088	0	0	0	0	0	0	0	0	0	0	1	0	0	0	0	0	0	0	0	0	0	0	0	0	0	1	0	0	0	0	0	0	0	0	0	0	0	0	0	0	0	0
SRR5124165	SAMN06117754	Adams	Midwest	Cleveland, OH	2012	2	2	0	0	0	0	0	0	0	0	0	0	0	0	0	0	0	0	0	0	0	0	0	0	1	0	0	0	0	0	0	0	0	0	0	0	0	0	0	0	0	0	0	0
SRR5124193	SAMN06117755	Adams	Midwest	Cleveland, OH	2012	2	2	0	0	0	0	0	0	1	0	0	1	0	0	0	0	0	0	0	0	0	0	0	0	0	0	0	0	0	0	0	0	0	0	0	0	0	0	0	0	0	0	0	0
SRR5124194	SAMN06117757	Adams	Midwest	Cleveland, OH	2012	2	2	1	0	0	0	0	0	0	0	0	1	0	0	0	0	0	0	0	0	0	0	0	0	0	0	0	0	0	0	0	1	0	0	0	0	0	0	0	0	0	0	0	0
SRR5124195	SAMN06117756	Adams	Midwest	Cleveland, OH	2012	2	2	1	0	0	0	0	0	0	0	0	1	0	0	0	0	0	0	0	0	0	0	0	0	0	0	0	0	0	0	0	1	0	0	0	0	0	0	0	0	0	0	0	0
SRR5124196	SAMN06117758	Adams	Midwest	Cleveland, OH	2012	2	2
SRR5124197	SAMN06117759	Adams	Midwest	Cleveland, OH	2012	2	2	0	0	0	0	0	0	1	0	0	1	0	0	0	0	0	0	0	0	0	0	0	0	0	0	0	0	0	0	0	0	0	0	0	0	0	0	0	0	0	0	0	0
SRR5124198	SAMN06117760	Adams	Midwest	Cleveland, OH	2012	2	2	0	0	1	0	0	0	0	0	0	0	0	0	0	0	0	0	0	0	0	0	0	0	1	0	0	0	0	0	0	0	0	0	0	0	0	0	0	0	0	0	0	0
SRR5124199	SAMN06117763	Adams	Midwest	Cleveland, OH	2012	2	2	1	0	0	0	0	0	0	0	0	1	0	0	0	0	0	0	0	0	0	0	0	0	0	0	0	0	0	0	0	1	0	0	0	0	0	0	0	0	0	0	0	0
SRR5124200	SAMN06117762	Adams	Midwest	Cleveland, OH	2012	2	2
SRR5124206	SAMN06117766	Adams	Midwest	Cleveland, OH	2012	2	2	0	0	1	0	0	0	1	0	0	1	0	0	0	0	0	0	0	0	0	0	0	0	0	0	0	0	0	0	0	0	0	0	0	0	0	0	0	0	0	0	0	0
SRR5124207	SAMN06117767	Adams	Midwest	Cleveland, OH	2012	2	2	0	0	0	0	0	0	0	0	0	0	0	0	0	0	0	0	0	0	0	0	0	0	0	0	0	0	0	0	0	0	0	0	0	0	0	0	0	0	0	0	0	0
SRR5124209	SAMN06117765	Adams	Midwest	Cleveland, OH	2012	406	1088	0	0	0	0	0	0	0	0	0	0	0	0	0	0	0	0	0	0	0	0	0	0	0	0	0	1	0	0	0	0	0	0	0	0	0	0	0	0	0	0	0	0
SRR5124218	SAMN06117768	Adams	Midwest	Cleveland, OH	2012	2	2	1	0	0	0	0	0	0	0	1	0	0	0	0	0	0	0	0	0	0	0	0	0	0	0	0	0	0	1	0	0	0	0	0	0	0	0	0	0	0	0	0	0
SRR5124244	SAMN06117771	Adams	Midwest	Cleveland, OH	2013	2	2	1	0	0	0	0	0	0	0	0	1	0	0	0	0	0	0	0	0	0	0	0	0	0	0	0	0	0	0	0	1	0	0	0	0	0	0	0	0	0	0	0	0
SRR5124246	SAMN06117772	Adams	Midwest	Cleveland, OH	2013	406	1088	0	0	0	0	0	0	0	0	0	0	1	0	0	0	0	0	0	0	0	0	0	0	0	0	0	1	0	0	0	0	0	0	0	0	0	0	0	0	0	0	0	0
SRR5124247	SAMN06117770	Adams	Midwest	Cleveland, OH	2012	2	2	0	0	0	0	0	0	1	0	0	1	0	0	0	0	0	0	1	0	0	0	0	0	0	0	0	0	0	0	0	0	0	0	0	0	0	0	0	0	0	0	0	0
SRR5124248	SAMN06117773	Adams	Midwest	Cleveland, OH	2013	2	2	0	0	0	0	0	0	0	0	0	0	1	0	0	0	0	0	0	0	0	0	0	0	0	0	0	0	0	0	0	0	0	0	0	0	0	0	0	0	0	0	0	0
SRR5124249	SAMN06117776	Adams	Midwest	Cleveland, OH	2013	2	2	1	0	0	1	0	0	0	0	0	0	0	0	0	0	0	0	0	0	0	0	0	0	0	0	0	0	0	0	0	0	0	0	0	0	0	0	0	0	0	0	0	0
SRR5124250	SAMN06117774	Adams	Midwest	Cleveland, OH	2013	406	1088	0	0	0	0	0	0	0	0	0	0	1	0	0	0	0	0	0	0	0	0	0	0	0	0	0	1	0	0	0	0	0	0	0	0	0	0	0	0	0	0	0	0
SRR5124251	SAMN06117775	Adams	Midwest	Cleveland, OH	2013	79	79	0	0	0	0	1	0	0	0	0	0	0	0	0	0	0	0	0	0	0	0	0	0	0	0	0	0	0	0	1	0	0	0	0	0	0	0	0	0	0	0	0	0
SRR5124252	SAMN06117777	Adams	Midwest	Cleveland, OH	2013	2	2	0	0	0	0	0	0	0	0	0	0	1	0	0	0	0	0	0	0	0	0	0	0	0	0	0	0	0	0	0	0	0	0	0	0	0	0	0	0	0	0	0	0
SRR5124253	SAMN06117779	Adams	Midwest	Cleveland, OH	2013	2	2
SRR5124254	SAMN06117778	Adams	Midwest	Cleveland, OH	2013	2	2	0	0	1	0	0	0	0	0	0	0	0	0	0	0	0	0	0	0	0	0	0	0	1	0	0	0	0	0	0	0	0	0	0	0	0	0	0	0	0	0	0	0
SRR5124255	SAMN06117780	Adams	Midwest	Cleveland, OH	2013	2	2
SRR5124262	SAMN06117781	Adams	Midwest	Cleveland, OH	2013	2	2	0	0	0	0	0	0	0	0	0	0	1	0	0	0	0	0	0	0	0	0	0	0	0	0	0	0	0	0	0	0	0	0	0	0	0	0	0	0	0	0	0	0
SRR5124265	SAMN06117782	Adams	Midwest	Cleveland, OH	2013	Other	NT
SRR5124268	SAMN06117783	Adams	Midwest	Cleveland, OH	2013	2	2	0	0	0	0	0	0	0	0	0	0	1	0	0	0	0	0	0	0	0	0	0	0	0	0	0	0	0	0	0	0	0	0	0	0	0	0	0	0	0	0	0	0
SRR5124271	SAMN06117784	Adams	Midwest	Cleveland, OH	2013	Other	NT
SRR5124272	SAMN06117785	Adams	Midwest	Cleveland, OH	2013	2	2	0	0	0	0	0	0	0	0	0	0	1	0	0	0	0	0	0	0	0	0	0	0	0	0	0	0	0	0	0	0	0	0	0	0	0	0	0	0	0	0	0	0
SRR5124273	SAMN06117786	Adams	Midwest	Cleveland, OH	2013	2	2	0	0	0	0	0	0	0	0	0	0	0	0	0	0	0	0	1	0	0	0	0	0	0	0	0	0	0	0	0	0	0	0	0	0	0	0	0	0	0	0	0	0
SRR5124274	SAMN06117787	Adams	Midwest	Cleveland, OH	2013	2	2	0	0	0	0	0	0	0	0	0	0	0	0	0	0	0	0	1	0	0	0	0	0	0	0	0	0	0	0	0	0	0	0	0	0	0	0	0	0	0	0	0	0
SRR5124275	SAMN06117788	Adams	Midwest	Cleveland, OH	2013	406	406	0	0	0	0	0	1	0	0	0	0	0	0	0	0	0	0	0	0	0	0	0	0	1	0	0	0	0	0	0	0	0	0	0	0	0	0	0	0	0	0	0	0
SRR6030278	SAMN06461852	Adams	Midwest	Cleveland, OH	2011	79	79
SRR6030279	SAMN06461853	Adams	Midwest	Cleveland, OH	2011	79	79
SRR6030280	SAMN06461799	Adams	Midwest	Cleveland, OH	2010	2	2
SRR6030288	SAMN06461856	Adams	Midwest	Cleveland, OH	2010	2	2
SRR6030289	SAMN06461797	Adams	Midwest	Cleveland, OH	2010	2	2
SRR6030291	SAMN06461854	Adams	Midwest	Cleveland, OH	2011	2	2
SRR6030303	SAMN06461855	Adams	Midwest	Cleveland, OH	2010	2	2	0	0	0	0	0	0	1	0	0	1	0	0	0	0	0	0	1	0	0	0	0	0	0	0	0	0	0	0	0	0	0	0	0	0	0	0	0	0	0	0	0	0
SRR6030305	SAMN06461798	Adams	Midwest	Cleveland, OH	2010	2	2
SRR6030307	SAMN06461851	Adams	Midwest	Cleveland, OH	2011	2	2	0	0	0	0	0	0	1	0	0	1	0	0	0	0	0	0	1	0	0	0	0	0	0	0	0	0	0	0	0	0	0	0	0	0	0	0	0	0	0	0	0	0
SRR6030308	SAMN06461847	Adams	Midwest	Cleveland, OH	2011	Other	10
SRR6030310	SAMN06461850	Adams	Midwest	Cleveland, OH	2011	2	2	0	0	1	0	0	0	0	0	0	0	0	0	0	0	1	0	0	0	0	0	0	0	0	0	0	0	0	0	0	0	0	0	0	0	0	0	0	0	0	0	0	0
SRR6030403	SAMN06461843	Adams	Midwest	Cleveland, OH	2011	2	2	0	0	0	0	0	0	1	0	0	1	0	0	0	0	0	0	1	0	0	0	0	0	0	0	0	0	0	0	0	0	0	0	0	0	0	0	0	0	0	0	0	0
SRR6030404	SAMN06461842	Adams	Midwest	Cleveland, OH	2011	2	2	1	0	0	0	0	0	0	0	0	1	0	0	0	0	0	0	0	0	0	0	0	0	0	0	0	0	0	0	0	0	0	0	0	0	0	0	0	0	0	0	0	0
SRR6030405	SAMN06461844	Adams	Midwest	Cleveland, OH	2011	Other	3
SRR6030406	SAMN06461837	Adams	Midwest	Cleveland, OH	2011	2	2
SRR6030407	SAMN06461839	Adams	Midwest	Cleveland, OH	2011	2	2
SRR6030408	SAMN06461841	Adams	Midwest	Cleveland, OH	2011	2	2
SRR6030409	SAMN06461838	Adams	Midwest	Cleveland, OH	2011	2	2
SRR6030410	SAMN06461833	Adams	Midwest	Cleveland, OH	2011	406	1088	1	0	0	0	0	0	0	0	0	1	0	0	0	0	0	0	0	0	0	0	0	0	0	0	0	0	0	0	0	0	0	0	0	0	0	0	0	0	0	0	0	0
SRR6030411	SAMN06461836	Adams	Midwest	Cleveland, OH	2011	2	2
SRR6030412	SAMN06461834	Adams	Midwest	Cleveland, OH	2011	Other	221
SRR6030413	SAMN06461832	Adams	Midwest	Cleveland, OH	2012	2	2
SRR6030415	SAMN06461831	Adams	Midwest	Cleveland, OH	2012	2	2
SRR6030416	SAMN06461830	Adams	Midwest	Cleveland, OH	2012	2	2
SRR6030421	SAMN06461829	Adams	Midwest	Cleveland, OH	2012	2	2
SRR6030519	SAMN06461793	Adams	Midwest	Cleveland, OH	2012	2	2
SRR6030535	SAMN06461792	Adams	Midwest	Cleveland, OH	2012	2	2
SRR6030536	SAMN06461877	Adams	Midwest	Cleveland, OH	2012	Other	NT
SRR6030537	SAMN06461879	Adams	Midwest	Cleveland, OH	2012	250	250
SRR6030538	SAMN06461828	Adams	Midwest	Cleveland, OH	2012	2	2
SRR6030539	SAMN06461790	Adams	Midwest	Cleveland, OH	2012	2	2
SRR6030540	SAMN06461881	Adams	Midwest	Cleveland, OH	2012	2	2
SRR6030541	SAMN06461878	Adams	Midwest	Cleveland, OH	2012	2	2
SRR6030542	SAMN06461827	Adams	Midwest	Cleveland, OH	2012	2	2
SRR6030543	SAMN06461876	Adams	Midwest	Cleveland, OH	2013	2	2
SRR6030544	SAMN06461882	Adams	Midwest	Cleveland, OH	2012	2	2
SRR6030545	SAMN06461875	Adams	Midwest	Cleveland, OH	2013	250	250
SRR6030546	SAMN06461873	Adams	Midwest	Cleveland, OH	2013	2	2
SRR6030547	SAMN06461874	Adams	Midwest	Cleveland, OH	2013	2	2
SRR6030548	SAMN06461871	Adams	Midwest	Cleveland, OH	2013	2	2
SRR6030549	SAMN06461870	Adams	Midwest	Cleveland, OH	2013	2	2
SRR6030550	SAMN06461872	Adams	Midwest	Cleveland, OH	2013	250	250
SRR6030551	SAMN06461867	Adams	Midwest	Cleveland, OH	2013	2	2
SRR6030552	SAMN06461868	Adams	Midwest	Cleveland, OH	2013	250	250
SRR6030553	SAMN06461869	Adams	Midwest	Cleveland, OH	2013	2	2
SRR6030554	SAMN06461866	Adams	Midwest	Cleveland, OH	2013	250	250
SRR6030555	SAMN06461862	Adams	Midwest	Cleveland, OH	2013	2	2
SRR6030556	SAMN06461864	Adams	Midwest	Cleveland, OH	2013	2	2
SRR6030557	SAMN06461863	Adams	Midwest	Cleveland, OH	2013	2	2
SRR6030614	SAMN06461859	Adams	Midwest	Cleveland, OH	2013	2	2
SRR6030615	SAMN06461858	Adams	Midwest	Cleveland, OH	2013	2	2
SRR6030616	SAMN06461860	Adams	Midwest	Cleveland, OH	2013	2	2
SRR6030617	SAMN06461861	Adams	Midwest	Cleveland, OH	2013	2	2
SRR6256404	SAMN07977789	Adams	Mid-Atlantic	Pennsylvania	2015	2	2
SRR6256410	SAMN07977803	Adams	Mid-Atlantic	Pennsylvania	2011	2	2
SRR6256425	SAMN07977773	Adams	Mid-Atlantic	Pennsylvania	2011	2	2	1	0	0	0	0	0	0	0	0	1	0	0	0	0	0	0	0	0	0	0	0	0	0	0	0	0	0	0	0	0	0	0	0	0	0	0	0	0	0	0	0	0
SRR6256426	SAMN07977772	Adams	Mid-Atlantic	Pennsylvania	2011	2	2	1	0	0	0	0	0	0	0	0	1	0	0	0	0	0	0	0	0	0	0	0	0	0	0	0	0	0	0	0	0	0	0	0	0	0	0	0	0	0	0	0	0
SRR6256429	SAMN07977777	Adams	Mid-Atlantic	Pennsylvania	2010	2	2	1	0	0	0	0	0	0	0	0	1	0	0	0	0	0	0	0	0	0	0	0	0	0	0	0	0	0	0	0	0	0	0	0	0	0	0	0	0	0	0	0	0
SRR8080832	SAMN10261557		Mountain	Arizona	2012	108	108	0	0	0	0	0	0	0	0	0	0	0	0	0	0	0	1	0	0	0	0	0	0	0	0	0	0	0	0	0	0	0	0	0	0	0	0	0	0	0	0	0	0
*All references correspond to Table S1. If data is missing from Author column, it had not been published before writing this manuscript.
**Clonal complex are defined as a single locus variant difference between multilocus sequence types.
***NT, non-typeable
****Presence and absence of genes are demonstrated by 1 and 0, respectively. If gene data is not present for those with an assigned clonal complex, we were unable to assemble the genome de novo. Otherwise, genomes belonging to "Other" clonal complex was not analyzed.
[truncated: 107 more columns]
