# Supplementary material for: Epidemiological, Phylogenetic, and Resistance Heterogeneity Among Acinetobacter baumannii in a Large U.S. Deep South Healthcare system
Source: Open Forum Infect Dis. 2024 Aug 10;11(9):ofae458. doi: 10.1093/ofid/ofae458 (PMC11370794; doi:10.1093/ofid/ofae458)
Supplement: ofae458_Supplementary_Data [file ofae458_supplementary_data.zip › DataS3_UABepi_v2.xlsx]

## Sheet: Sheet1
Data S3. Number of semiannual A. baumannii cases at UAB, July 2010 - December 2022 (per case type)
				Carbapenem susceptible A. baumannnii (CsAb)										Carbapenem non-susceptible A. baumannii (CNSAb)
					Case onset			Tissue source							Case onset			Tissue Source
	Total Cases	%CNS		Total CsAb	nHA	HA	%HA	Respiratory	SST/MSK	Urine	Blood	Other		Total CNSAb	nHA	HA	%HA	Respiratory	SST/MSK	Urine	Blood	Other
2010-2	152	25.6579		113	54	59	52.2124	46	22	24	16	5		39	9	30	76.9231	17	7	6	7	2
2011-1	133	26.3158		98	44	54	55.102	35	20	28	13	2		35	5	30	85.7143	23	4	4	2	2
2011-2	75	10.6667		67	33	34	50.7463	27	18	12	8	2		8	4	4	50	3	2	2		1
2012-1	99	12.1212		87	53	34	39.0805	34	23	22	7	1		12	6	6	50	5	5		2	0
2012-2	124	17.7419		102	51	51	50	36	29	20	16	1		22	12	10	45.4545	5	4	9	2	2
2013-1	100	18		82	51	31	37.8049	25	25	18	6	8		18	7	11	61.1111	8	7	3		0
2013-2	118	16.1017		99	57	42	42.4242	45	21	16	11	6		19	7	12	63.1579	6	6	6	1	0
2014-1	71	25.3521		53	36	17	32.0755	14	19	13	5	2		18	6	12	66.6667	13	2	2	1	0
2014-2	100	15		85	57	28	32.9412	33	12	25	11	4		15	9	6	40	4	5	2	3	1
2015-1	73	20.5479		58	38	20	34.4828	19	18	14	5	2		15	7	8	53.3333	7	4	2	1	1
2015-2	124	23.3871		95	53	42	44.2105	43	19	23	6	4		29	15	14	48.2759	12	10	4	3	0
2016-1	102	20.5882		81	45	36	44.4444	33	7	24	11	6		21	9	12	57.1429	12	3	3	3	0
2016-2	104	23.0769		80	48	32	40	33	11	28	5	3		24	14	10	41.6667	9	9	5		1
2017-1	95	17.8947		78	55	23	29.4872	29	15	18	11	5		17	11	6	35.2941	4	3	9		1
2017-2	125	18.4		102	58	44	43.1373	45	26	17	9	5		23	12	11	47.8261	8	9	4	1	1
2018-1	88	17.0455		73	47	26	35.6164	29	20	16	7	1		15	7	8	53.3333	7	4	4		0
2018-2	127	10.2362		114	68	46	40.3509	49	24	28	7	6		13	9	4	30.7692	5	5	3		0
2019-1	97	8.24742		89	61	28	31.4607	33	25	17	8	6		8	5	3	37.5	1	5	1		1
2019-2	84	16.6667		70	41	29	41.4286	27	20	15	4	4		14	6	8	57.1429	7	3	3		1
2020-1	76	23.6842		58	38	20	34.4828	21	17	14	3	3		18	13	5	27.7778	6	2	7	2	1
2020-2	79	18.9873		64	33	31	48.4375	29	16	13	5	1		15	5	10	66.6667	5	6	1	3	0
2021-1	66	24.2424		50	32	18	36	17	18	10	5	0		16	10	6	37.5	6	5	2	2	1
2021-2	107	28.972		76	41	35	46.0526	33	16	18	6	3		31	11	20	64.5161	14	7	1	8	1
2022-1	60	18.3333		49	31	18	36.7347	16	9	11	11	2		11	8	3	27.2727	4	4	1	2	0
2022-2	83	26.506		61	33	28	45.9016	24	19	11	5	2		22	12	10	45.4545	10	6	3	1	2
Total	2462	19.4151		1984	1158	826	41.6331	775	469	455	201	84		478	219	259	54.1841	201	127	87	44	19
%CNS, carbapenem non-susceptible rate, HA, hospital acquired; nHA, non-hospital acquired; SST/MSK, skin, soft tissue and musculoskeletal
