# Supplementary material for: Epidemiological, Phylogenetic, and Resistance Heterogeneity Among Acinetobacter baumannii in a Large U.S. Deep South Healthcare system
Source: Open Forum Infect Dis. 2024 Aug 10;11(9):ofae458. doi: 10.1093/ofid/ofae458 (PMC11370794; doi:10.1093/ofid/ofae458)
Supplement: ofae458_Supplementary_Data [file ofae458_supplementary_data.zip › DataS5_AST_statistical_analysis.xlsx]

## Sheet: Sheet1
Data S5: T-test with bonferroni comparing AST means of Kirby-Bauer zone of clearance
		CG108	CG150	CG2	CG250	CG499
SAM	CG108	NA	NA	NA	NA	NA
	CG150	3.71248e-05	NA	NA	NA	NA
	CG2	1	0.000474338	NA	NA	NA
	CG250	1	0.00428629	1	NA	NA
	CG499	0.0198883	1	0.114845	0.707239	NA
	Other	8.74853e-12	1	1.56199e-09	4.17816e-09	0.212691
FEP	CG108	NA	NA	NA	NA	NA
	CG150	2.11e-08	NA	NA	NA	NA
	CG2	1	2.78e-06	NA	NA	NA
	CG250	0.026499	0.000617	0.967017	NA	NA
	CG499	0.327042	0.00710584	1	1	NA
	Other	7.2e-14	1	2.44e-10	1.3e-07	0.000326
CAZ	CG108	NA	NA	NA	NA	NA
	CG150	1.77154e-08	NA	NA	NA	NA
	CG2	1	1.54072e-10	NA	NA	NA
	CG250	6.14778e-10	1	3.02866e-12	NA	NA
	CG499	0.00396015	0.335999	6.02988e-05	0.517515	NA
	Other	2.7201e-15	1	1.79184e-17	1	0.0143443
MEM	CG108	NA	NA	NA	NA	NA
	CG150	6.7e-10	NA	NA	NA	NA
	CG2	1	7.07e-07	NA	NA	NA
	CG250	0.192162	2.34e-06	1	NA	NA
	CG499	1	9.06e-08	1	0.734213	NA
	Other	1.4e-15	1	7.95e-11	3.47e-11	1.65e-10
IPM	CG108	NA	NA	NA	NA	NA
	CG150	1.03e-10	NA	NA	NA	NA
	CG2	0.451273	1.28e-06	NA	NA	NA
	CG250	0.00231607	4.6e-05	1	NA	NA
	CG499	1	7.67e-09	0.694069	0.0153093	NA
	Other	3.12e-18	1	4.84e-12	6.19e-11	4.13e-13
SXT	CG108	NA	NA	NA	NA	NA
	CG150	0.00201318	NA	NA	NA	NA
	CG2	1	0.000563	NA	NA	NA
	CG250	0.300778	0.748221	0.0846236	NA	NA
	CG499	1	0.0459771	1	1	NA
	Other	0.000106	1	2.31e-05	0.85351	0.0387372
CIP	CG108	NA	NA	NA	NA	NA
	CG150	1.69e-06	NA	NA	NA	NA
	CG2	1	1.7e-06	NA	NA	NA
	CG250	1	0.000162	1	NA	NA
	CG499	1	0.00806779	1	1	NA
	Other	1.11e-11	1	3.19e-11	2.86e-09	0.000156
GM	CG108	NA	NA	NA	NA	NA
	CG150	1	NA	NA	NA	NA
	CG2	1	0.00857434	NA	NA	NA
	CG250	1	0.0563988	1	NA	NA
	CG499	1	1	0.985168	1	NA
	Other	0.0956908	1	2.96e-05	0.000191	1
DOX	CG108	NA	NA	NA	NA	NA
	CG150	0.000117	NA	NA	NA	NA
	CG2	0.0266245	1.32e-09	NA	NA	NA
	CG250	1	0.00633506	8.92e-05	NA	NA
	CG499	0.0922392	5.24e-08	1	0.00127743	NA
	Other	5.81e-06	1	6.67e-13	0.00160908	2.14e-09
*p ≤ 0.05 is considered significant
**CG1 could not be calculated because of low n.
***NA represents comparison of the same two groups.
